# Supplementary material for: Remdesivir inhibits Porcine epidemic diarrhea virus infection in vitro
Source: Heliyon. 2023 Nov 2;9(11):e21468. doi: 10.1016/j.heliyon.2023.e21468 (PMC10663732; doi:10.1016/j.heliyon.2023.e21468)
Supplement: Multimedia component 1 [file mmc1.xlsx]

## Sheet: Sheet1
	Table S1 List of primers used in this study
	Primer Name	Sequence (5’-3’)
	PEDV-5’UTR-F	CCTGGAGAAGGATCCACTTAAAAAGATTTTCTATCTAC
	PEDV-5’UTR-R	AACTTTGACTCCCATAGCCGACAGTTACTGGTTTCAAA
	Gluc-F	ATGGGAGTCAAAGTTCTGTTTGC
	Gluc-R	TTAGTCACCACCGGCCCCCTTGA
	PEDV-3’UTR-F	GCCGGTGGTGACTAAACAATGTTTGACTGGCTTGTCCT
	PEDV-3’UTR-R	AGCCGGCGCGGCCGCGTGTATCCATATCAACACCGTCA
	PEDV-N-qPCR-F	CGCAAAGACTGAACCCACTAAC
	PEDV-N-qPCR-R	TTGCCTCTGTTGTTACTTGGAGAT
	qPCR-GAPDH-F-monkey	ACAACAGCCTCAAGATCGTCAGC
	qPCR-GAPDH-R-monkey	GTGGCAGTGATGGCGTGGAC
	qPCR-Gluc-F	CACGCCCAAGATGAAGAAGT
	qPCR-Gluc-R	GAACCCAGGAATCTCAGGAATG
	qPCR-293t-GAPDH-F	TGGGTGTGAACCATGAGAAG
	qPCR-293t-GAPDH-R	GTCCTTCCACGATACCAAAGT
	Vero-IL-1β-F	GCGGCAACGAGGATGACTT
	Vero-IL-1β-R	TGGCTACAACAACTGACACGG
	Vero-IL-6-F	TGAACTCCTTCTCCACAAGC
	Vero-IL-6-R	GCGGCTACATCTTTGGAATC
	Vero-TNF-a-F	GCCACCACGCTCTTCTGTCTG
	Vero-TNF-a-R	AGGGGTCCTTGGGGAACTCTT
