# Supplementary material for: Remdesivir inhibits Porcine epidemic diarrhea virus infection in vitro
Source: Heliyon. 2023 Nov 2;9(11):e21468. doi: 10.1016/j.heliyon.2023.e21468 (PMC10663732; doi:10.1016/j.heliyon.2023.e21468)
Supplement: Multimedia component 2 [file mmc2.xlsx]

## Sheet: Whole transcriptome level
	Table S2 Relative gene expression level in whole genome scale
group	MOCK	MOCK	MOCK	8hpi.DMSO	8hpi.DMSO	8hpi.DMSO	8hpi.RDV	8hpi.RDV	8hpi.RDV	8h.RDV	8h.RDV	8h.RDV
sample	MOCK-1	MOCK-2	MOCK-3	8hpi.DMSO-1	8hpi.DMSO-2	8hpi.DMSO-3	8hpi.RDV-1	8hpi.RDV-2	8hpi.RDV-3	8h.RDV-1	8h.RDV-2	8h.RDV-3
A4GALT	0.348599	0.338188	0.434124	-1.71401	-1.60755	-1.52627	1.02172	0.771639	0.791905	0.279776	0.367822	0.494055
AAR2	-1.01801	-0.886952	-0.786984	1.13834	1.43865	1.44277	0.60613	0.339137	0.427093	-0.991324	-0.892637	-0.816204
AARS1	-0.757685	-0.724107	-0.66915	1.55814	1.65886	1.69636	-0.278673	-0.434081	-0.269611	-0.625244	-0.58358	-0.571229
AASDHPPT	-0.491422	0.00824582	-0.23401	1.17723	1.82619	1.20435	-1.36303	-1.22437	-0.957394	0.429677	-0.144457	-0.230989
ABCA1	1.24615	1.04833	0.648448	0.358424	1.23529	-0.198306	-1.5996	-1.10738	-1.51885	-0.00911347	-0.312982	0.209581
ABCA12	-0.42015	-0.422928	-0.427638	2.46807	0.0745507	1.69904	-0.510407	-0.510407	-0.510407	-0.418913	-0.510407	-0.510407
ABCB10	0.634674	0.978014	0.781864	-1.38906	-1.11573	-1.32185	-0.796414	-0.592279	-0.207725	1.11535	1.0088	0.904355
ABCB4	-0.502862	-0.547787	-0.516685	1.54251	1.87173	1.53931	-0.635604	-0.596253	-0.614361	-0.517717	-0.525698	-0.496577
ABCB8	-0.275115	0.00620566	0.103677	-1.55396	-1.13899	-1.21355	1.69804	1.23559	1.13971	0.0755203	0.0359599	-0.113081
ABCB9	-0.660995	-0.690765	-0.508557	1.82568	2.12316	0.74946	-0.33586	-0.308999	-0.4662	-0.51912	-0.595152	-0.612659
ABCC1	0.426489	0.36372	0.304325	-1.31325	-1.25685	-1.67187	1.40256	1.22959	0.876586	-0.481336	-0.000828895	0.120861
ABCC2	-0.357901	-0.153345	-0.362044	1.66149	1.62002	1.59224	-0.898907	-0.762202	-0.676318	-0.658063	-0.581952	-0.423024
ABCC8	-0.690037	-0.517994	-0.757509	-0.161385	-0.185574	-1.50335	-0.298144	0.0521396	0.696718	-0.266655	2.05891	1.57288
ABCC9	0.310622	0.40081	0.108964	1.70659	0.868551	1.25708	-1.53632	-1.03742	-1.35937	-0.107895	-0.325971	-0.28563
ABCD1	0.0295566	-0.125042	-0.191043	-1.83675	-1.00535	-0.576043	1.58739	1.36952	1.26368	-0.363442	0.141455	-0.293928
ABCE1	-0.185338	-0.236134	-0.147983	1.53461	1.22465	1.78201	-1.23692	-1.00784	-1.07347	-0.115917	-0.240582	-0.297088
ABCG5	-0.440823	-0.383374	-0.525617	3.09654	0.167662	-0.0891339	-0.477647	-0.485163	-0.478653	-0.0585538	-0.229164	-0.0960733
ABHD11	-0.416084	-0.215582	-0.466471	-1.11381	-1.15805	-0.569843	1.96583	1.30884	1.36726	-0.390817	-0.220085	-0.0911991
ABHD14A	-0.0540924	-0.081029	-0.047652	-1.83913	-1.41252	-0.965337	1.35877	0.964001	1.27784	0.0971163	0.266012	0.436022
ABHD14B	0.353838	0.105693	0.0553489	-1.10458	-1.47089	-1.6682	1.60225	0.84114	1.18906	0.040901	0.0612776	-0.00583054
ABHD15	0.701591	-0.0350797	-0.174537	-1.54531	-0.504414	-1.40135	1.75682	0.330122	1.55922	-0.450619	-0.196648	-0.0398041
ABHD17B	-0.602092	-0.292243	-0.760459	1.59548	1.17364	2.00633	-0.879547	-0.609118	-0.740138	-0.206623	-0.175939	-0.509286
ABHD2	0.941829	0.989809	0.788297	-1.21952	-1.67475	-1.60595	0.288258	1.16197	0.21736	-0.284926	0.198259	0.199358
ABHD3	0.625076	0.69427	0.783152	-1.65701	-0.864028	-1.92489	-0.162491	-0.0199689	0.0727871	1.06967	0.994434	0.388997
ABHD8	0.176983	-0.576995	-0.292712	-1.11791	-0.938435	-1.60982	1.73525	1.42516	0.822423	-0.0383258	0.101648	0.312736
ABI2	0.90404	0.990418	0.815346	-1.12052	-1.57845	-1.70284	-0.331035	-0.114477	-0.146776	0.697245	0.777816	0.809239
ABL2	-0.48769	-0.449192	-0.520606	1.77938	1.57905	1.60429	-0.655201	-0.59866	-0.589981	-0.56232	-0.541737	-0.557323
ABLIM1	0.940013	0.87298	0.655497	-1.82412	-1.49299	-1.19093	-0.399616	0.396772	-0.00930378	1.00212	0.32781	0.721763
ABR	0.169822	-0.0727324	0.0441132	-1.10346	-1.30241	-1.39779	1.55458	1.43858	1.22092	-0.265683	-0.20569	-0.0802605
ABRACL	0.039846	0.327829	0.929318	-1.42726	-1.76619	-1.45205	0.142975	0.357867	0.0978179	1.12915	0.720959	0.899733
ABRAXAS1	0.586227	1.24317	0.717573	-0.878551	-0.83489	-0.466455	-0.969871	-0.879883	-1.16838	1.7671	0.0443591	0.839597
ABRAXAS2	0.209214	-0.184827	-0.0362823	0.292274	2.19499	1.09437	-1.43168	-1.04351	-1.25745	0.293336	-0.0135106	-0.116909
ABTB1	-0.908816	0.045	-0.139371	-1.24233	-1.37798	-1.18573	1.10046	1.20631	1.31452	0.253651	0.919644	0.014632
ACAA1	-0.476753	-0.0738849	-0.276399	-0.95836	-1.65638	-0.823554	1.59333	1.02385	1.64999	-0.0880167	0.164847	-0.0786777
ACACB	0.454265	0.271174	0.522672	-1.65903	-1.74074	-1.40406	0.566685	0.935986	0.311282	0.0845943	0.925133	0.732033
ACAD10	-0.560601	-0.595883	-0.570102	1.65445	1.68255	1.6189	-0.427132	-0.424576	-0.454097	-0.703944	-0.674924	-0.544644
ACAD9	-0.236042	0.0122379	0.0851209	-1.46082	-1.46415	-1.28936	1.2488	1.21306	1.35977	0.26831	0.0604524	0.202615
ACADS	-0.565595	-0.348585	-0.487624	-0.692395	-1.57076	-0.856016	1.46179	0.847734	1.93802	0.036176	0.103237	0.134021
ACADSB	1.08586	0.743743	0.851124	-1.30052	-1.38774	-1.34086	-0.657153	-0.34008	-0.29694	1.19722	0.636891	0.808452
ACAN	0.218255	0.564076	0.0385092	-0.416266	-1.9484	-1.9484	1.07115	0.974467	0.258977	0.0126364	0.508792	0.666212
ACAP2	0.79527	1.18485	0.894668	-0.946651	-0.96904	-1.31011	-1.01765	-0.687785	-0.698224	1.06827	0.681436	1.00497
ACAP3	-0.703181	-0.352991	-0.471423	1.75053	1.36824	1.78281	-0.499507	-0.367409	-0.539143	-0.86212	-0.469164	-0.636641
ACAT1	0.733293	0.429042	0.678913	-1.07838	-1.06078	-1.6508	-0.694987	-0.192217	-0.575585	0.931339	1.17034	1.30982
ACAT2	0.635435	0.455419	0.485067	-1.57157	-1.72089	-1.60799	0.160172	0.886236	0.430083	0.616449	0.648434	0.583158
ACBD3	0.854743	0.593179	0.533889	1.02725	1.18628	0.0522415	-1.70128	-1.1275	-1.72254	0.126067	0.0513036	0.126363
ACBD4	1.23191	0.522227	1.01771	-0.771684	-1.79995	-1.86873	0.603289	0.146852	0.312922	0.196356	-0.14245	0.551546
ACCS	0.165244	0.0852491	0.454439	-1.5806	-1.12225	-1.76215	1.2178	1.06705	1.07384	-0.0720792	0.192176	0.281294
ACE2	1.34587	0.958748	1.06697	-0.71294	-0.920191	-0.800047	-1.20289	-0.796354	-1.13077	1.07107	0.536357	0.584172
ACER1	-0.583129	-0.443628	-0.589196	1.27428	2.66128	0.238794	-0.150566	-0.446471	-0.152734	-0.656256	-0.496111	-0.656256
ACER2	-0.456895	-0.45477	-0.828514	2.08128	1.27664	1.49614	-0.647041	-0.639944	-0.615027	-0.377779	-0.394486	-0.439601
ACER3	0.885533	1.20868	1.00356	-0.904612	-1.34392	-1.68692	-0.847624	0.183314	-0.439329	0.44516	0.661002	0.835157
ACKR1	1.15389	1.33518	1.06561	-1.39053	-1.39053	-1.39053	0.0647278	-0.302018	-0.402564	0.645762	0.515754	0.0952614
ACLY	0.60678	0.424526	0.48857	-1.65316	-1.63719	-1.66173	0.547307	0.751807	0.494004	0.409294	0.561351	0.668434
ACO1	0.132775	-0.0904693	0.0779886	-1.4609	-1.34777	-1.36297	0.922228	1.68216	1.19498	0.222758	0.041998	-0.0127718
ACO2	-0.208968	-0.254928	-0.164249	-1.24412	-1.21416	-1.41827	1.64861	1.24978	1.21173	0.0131553	0.260739	0.120679
ACOT11	1.03776	0.247919	0.154551	-1.91102	-0.860002	-1.68132	0.918352	1.13074	0.564528	0.3387	0.206148	-0.146354
ACOT6	0.604219	1.40338	1.01306	-1.67914	-1.15062	-1.67914	0.737713	0.0364711	0.165836	0.139525	0.196048	0.212657
ACOT7	-0.155768	-0.133947	-0.233641	-1.40869	-1.03896	-1.33853	1.60066	1.20793	1.41727	0.0615728	0.0940442	-0.0719412
ACOX3	-0.884676	-0.583324	-0.75522	1.1709	1.88775	1.67811	-0.0731978	-0.159339	-0.161449	-0.674951	-0.733609	-0.710993
ACP2	-0.0276998	-0.780963	-0.0360277	-1.21477	-0.630317	-1.27062	1.66935	1.57599	1.22282	-0.216136	0.00516463	-0.296796
ACSBG1	-0.213081	-0.798088	-0.675462	-0.121708	2.13087	1.9278	0.291958	-0.471584	-0.165184	-0.800883	-0.512866	-0.591776
ACSF2	0.301798	0.338801	0.128423	-1.51722	-1.59944	-1.555	1.1509	1.21011	0.119835	0.595979	0.413127	0.412686
ACSL3	1.00671	1.03083	1.09715	-0.932647	-1.11241	-0.918692	-1.16077	-0.661725	-0.88617	0.995713	0.865852	0.676153
ACSL4	1.08603	1.27462	1.00891	-0.867886	-1.03085	-0.782791	-1.20745	-0.670317	-1.01315	1.0975	0.561303	0.544081
ACSS2	0.737305	0.489333	0.479981	-1.40564	-1.83272	-1.66075	0.543682	0.781321	0.598818	0.194514	0.621977	0.452177
ACTA1	-0.37431	-0.47029	-0.579957	2.25401	0.753031	1.6792	-0.520775	-0.596091	-0.658444	-0.654725	-0.431335	-0.400312
ACTB	0.109841	0.107363	0.140088	-1.45924	-1.46294	-1.46714	1.40837	0.866286	1.3167	0.148295	0.180492	0.111891
ACTC1	-0.547536	-0.530503	-0.594515	1.00249	2.05577	1.77705	-0.466252	-0.512151	-0.508145	-0.56728	-0.583363	-0.525565
ACTG1	0.334727	0.0840494	0.162825	-1.51763	-1.5118	-1.50191	1.24415	1.04629	1.12209	0.0965775	0.25016	0.190476
ACTG2	-0.547625	-0.578224	-0.418778	2.28355	1.16637	1.34291	-0.596969	-0.379881	-0.459766	-0.544096	-0.65128	-0.616205
ACTN1	0.571913	0.174509	0.22558	-1.4976	-1.45599	-1.4878	1.33043	1.09705	1.01399	-0.0845861	0.0505439	0.0619756
ACTN4	0.744696	0.302414	0.43793	-1.60016	-1.59606	-1.59862	1.02359	0.799512	0.763175	0.0510075	0.31928	0.353228
ACTR1A	-0.494044	-0.225237	-0.33701	-1.27967	-0.997614	-0.634427	1.69683	1.34458	1.62963	-0.345416	-0.301776	-0.0558437
ACTR1B	-0.423396	-0.345492	-0.607012	-1.19956	-0.711955	-0.513263	1.63434	1.35641	1.80882	-0.407311	-0.296448	-0.29513
ACTR2	0.63764	1.07413	0.991092	-0.802251	-0.946679	-1.03243	-1.15557	-0.875108	-0.859135	1.21351	0.869138	0.885668
ACTR3	1.06409	1.01104	0.761538	-1.44029	-1.49817	-1.16747	-0.644501	-0.293499	-0.243747	0.931484	0.742997	0.776523
ACTR3B	-0.421772	-0.577995	-0.716166	2.32081	1.41863	0.931446	-0.774758	-0.688202	-0.613237	-0.276232	-0.324848	-0.277679
ACVR1C	-0.480786	-0.593544	-0.543697	2.14879	0.467155	1.94734	-0.53775	-0.593907	-0.538106	-0.535584	-0.344974	-0.394933
ACVR2A	-0.317199	0.288585	-0.0441576	0.876748	2.08555	1.10724	-1.19643	-1.30545	-1.06725	-0.038133	-0.437646	0.0481306
ADA	0.19269	-0.219899	0.0777381	-1.37475	-1.3796	-1.64415	0.452736	1.0882	1.44754	0.0109825	0.769431	0.579074
ADAM10	0.94826	1.09549	0.876832	-0.973114	-1.24367	-1.05158	-0.960149	-0.616063	-0.825509	1.03765	0.794428	0.917419
ADAM19	0.251826	-0.0440964	-0.0476102	-1.36444	-1.31865	-1.59893	1.2331	1.37347	1.07348	-0.156484	0.220216	0.378111
ADAM8	-0.298748	-0.389599	-0.564523	1.70148	1.9568	1.18312	-0.800096	-0.434158	-0.772533	-0.410051	-0.72061	-0.451095
ADAMTS1	0.76826	0.544256	0.434813	-1.52047	-1.51165	-1.3324	0.821765	1.4624	0.806142	-0.23091	-0.175301	-0.0668965
ADAMTS10	-0.201697	-0.202362	-0.633807	2.00854	1.54692	1.18657	-0.705651	-0.382984	-0.787263	-1.05864	-0.394855	-0.374775
ADAMTS13	-0.423018	-0.548947	-0.415229	1.31832	1.75531	1.81998	-0.802235	-0.637104	-0.718075	-0.341695	-0.388114	-0.61919
ADAMTS3	-0.430783	-0.530002	-0.499735	1.93711	1.09831	1.83117	-0.661598	-0.622647	-0.59482	-0.427618	-0.60213	-0.497264
ADAMTS6	-0.217163	-0.137625	-0.173448	1.81303	1.06031	1.77992	-1.02621	-0.940818	-0.939615	-0.4809	-0.364089	-0.373388
ADAMTS8	0.869683	0.143551	0.703186	-1.48352	-1.63088	-1.63088	1.12616	0.0557786	0.565294	0.496582	0.569369	0.215684
ADAMTS9	1.04698	0.866551	0.78913	-1.54283	-1.54387	-1.48345	-0.252765	0.303297	-0.197632	0.562775	0.73604	0.715766
ADAMTSL3	0.808022	0.955339	0.789889	-1.55297	-1.7511	-1.42469	-0.0643569	0.195779	0.115576	0.593482	0.625946	0.709093
ADAMTSL5	0.70481	0.575657	0.865261	-1.8145	-1.48439	-1.44397	0.845222	0.875231	0.572036	0.066574	0.0884576	0.149617
ADAP1	-0.273585	-0.190595	-0.315597	-0.443719	-0.626087	-1.69018	1.51277	0.99857	1.93592	-0.447129	-0.183507	-0.276851
ADAP2	0.579162	0.485012	0.0773368	-2.10562	-0.740215	-1.67288	0.646324	1.22176	0.384112	0.281739	0.147427	0.695845
ADAR	0.178765	0.0746629	0.0357969	-1.51652	-1.45585	-1.18842	1.40621	1.36633	1.12902	-0.0356886	-0.0651871	0.0708737
ADAT2	-0.591695	-0.487938	-0.458145	0.644927	1.73857	2.25925	-0.668846	-0.560668	-0.48248	-0.412462	-0.407101	-0.573412
ADAT3	-0.0979838	0.0469404	-0.466341	1.28654	0.775895	2.40266	-0.560051	-0.813874	-0.493376	-0.466214	-0.783472	-0.830724
ADCK2	-0.462086	-0.460125	-0.454792	-0.685791	-0.979244	-1.40269	1.79746	1.18456	1.52367	-0.0860175	0.0750748	-0.0500205
ADCY1	0.151059	0.259419	0.154291	-1.53953	-1.51161	-1.64034	0.891596	1.2679	0.786531	0.212429	0.535279	0.432978
ADCY10	-0.517098	-0.273344	-0.469238	2.28204	1.2261	1.24157	-0.761025	-0.471289	-0.761678	-0.533974	-0.648145	-0.31392
ADCY3	0.148986	0.10774	0.0102964	-1.07292	-1.49872	-1.46179	1.2285	1.72338	0.961283	-0.115768	-0.101303	0.0703178
ADCY4	-0.398639	-0.153142	-0.540288	1.0663	2.7306	0.140238	-0.660235	-0.535157	-0.660235	-0.660235	0.199101	-0.528309
ADCY5	-0.526243	-0.227086	-0.361321	2.27317	0.172962	1.7959	-0.849227	-0.246156	-0.513856	-0.415559	-0.93348	-0.169099
ADCY6	0.715434	0.818689	0.934438	-1.35065	-1.60176	-1.65817	-0.044512	0.255672	-0.0982919	0.19151	0.879123	0.95852
ADCY9	-0.251348	0.191541	0.0492281	-1.15622	-1.3804	-1.06079	1.32415	1.37118	1.6331	-0.0641136	-0.257259	-0.399065
ADD1	-0.565654	-0.61476	-0.767856	1.65529	1.59516	1.68682	-0.293126	-0.467657	-0.404507	-0.56628	-0.668459	-0.588964
ADD2	-0.241072	-0.376714	-0.412567	-1.04258	-1.04258	-1.04258	0.880388	1.58528	1.88582	0.466345	-0.54107	-0.118668
ADD3	0.78976	1.00867	0.94022	-1.22812	-1.36874	-1.20844	-0.691044	-0.393506	-0.633206	1.01886	0.845304	0.920244
ADGRB3	1.44029	1.34381	0.895396	-0.816462	-0.448912	-1.06137	-1.0813	-0.874676	-1.12757	0.313943	0.62075	0.796106
ADGRD1	-0.549301	-0.549684	-0.56173	2.06316	1.69365	1.11161	-0.537174	-0.53796	-0.56173	-0.473538	-0.548121	-0.549194
ADGRF2	0.945283	1.19182	1.44986	-1.54045	-0.725426	-0.437635	-0.833881	-0.741942	-0.941138	0.0431244	1.01323	0.577161
ADGRG2	0.102666	-0.768256	0.253386	1.22521	2.0204	0.993639	-1.30847	-1.03576	-0.621131	-0.135781	-0.757892	0.0319904
ADGRG6	1.24296	1.1343	1.00243	-1.25334	-1.37988	-1.33368	-0.652439	-0.264554	-0.420754	0.676064	0.612389	0.636515
ADGRL2	1.15856	1.08837	1.03182	-1.19399	-1.27718	-1.21094	-0.763559	-0.432933	-0.650703	0.721763	0.733295	0.79549
ADGRL4	-0.521344	-0.290231	-0.189088	1.39533	1.13928	2.1995	-0.944977	-0.5187	-0.659311	-0.545286	-0.353482	-0.711691
ADH5	-0.0873611	0.561923	0.326253	-1.56175	-1.93825	-1.22434	0.60505	0.624004	0.630486	0.70494	0.291044	1.06801
ADI1	0.0515308	0.0862388	0.438749	-1.95666	0.111012	-2.18605	0.854306	0.549192	0.361317	0.375882	0.584744	0.729742
ADIPOR1	0.242025	-0.343001	-0.166336	-1.13624	-1.86983	-0.939173	1.48687	1.37372	0.991577	0.137395	0.142268	0.0807183
ADM	-0.582414	-0.602927	-0.597671	0.852046	2.21342	1.67222	-0.508939	-0.561146	-0.268842	-0.502215	-0.548164	-0.56537
ADM5	-0.639971	-0.684047	-0.588926	2.03011	0.740017	1.93609	-0.378591	-0.576938	-0.512205	-0.520662	-0.513634	-0.291241
ADORA1	1.35154	0.741755	0.706686	-1.66295	-1.2507	-1.75468	0.555624	0.401149	0.0627376	0.257265	0.280563	0.311008
ADORA2A	-0.688464	-0.65638	-0.677318	1.56248	1.57461	1.7632	-0.234478	-0.309126	-0.318713	-0.68324	-0.66785	-0.66472
ADORA2B	-0.688918	-0.612492	-0.580257	1.3796	1.58076	1.94814	-0.346152	-0.395133	-0.413514	-0.650277	-0.608222	-0.613542
ADPRH	-0.376769	-0.227035	-0.11643	-1.51472	-1.05107	-1.26359	1.48121	1.28789	1.37123	0.161346	0.185386	0.0625511
ADRB2	-0.537288	-0.52438	-0.517274	1.41421	1.72031	1.81693	-0.55445	-0.559614	-0.469244	-0.584875	-0.603484	-0.600849
ADSL	-1.20809	-0.992131	-0.753159	1.4919	1.05151	1.73971	0.285368	0.316465	0.0937811	-0.8471	-0.469097	-0.709164
ADSS1	0.106045	0.461476	0.523937	-1.91529	-1.59373	-1.30674	1.02394	0.528171	0.55955	0.764191	0.446483	0.401964
ADSS2	0.786299	0.780599	0.519156	-1.47255	-1.13365	-1.09454	-0.981371	-0.362276	-0.295627	1.23887	1.23613	0.77894
AEBP2	-0.0110925	0.0213378	-0.0683927	1.84797	0.898948	1.37349	-1.51897	-1.2313	-0.96963	0.0959158	-0.128714	-0.309578
AEN	-0.58523	-0.584539	-0.577751	1.62841	1.57616	1.76262	-0.487661	-0.516587	-0.479299	-0.58187	-0.582327	-0.571929
AFTPH	-0.00516962	-0.149593	-0.111848	1.21841	1.91701	1.28552	-1.309	-1.13685	-0.977788	-0.16135	-0.245991	-0.323349
AGAP2	1.02123	1.46302	1.11936	-1.31005	-1.31005	-1.31005	0.888337	0.108616	-0.0592154	-0.77295	0.0823453	0.0794095
AGBL3	-0.56548	-0.580248	-0.609461	1.3732	1.89506	1.66562	-0.573684	-0.618799	-0.501348	-0.372408	-0.561988	-0.55046
AGBL5	0.566368	0.32606	0.409856	-1.29779	-1.5379	-1.76968	1.03175	0.685719	1.27084	0.127051	0.235795	-0.048075
AGER	-0.394943	-0.415108	-0.485504	1.76352	1.61047	1.55884	-0.707047	-0.740684	-0.685221	-0.626053	-0.496951	-0.381327
AGFG1	0.0107885	-0.385861	-0.363123	1.74987	1.48293	1.50338	-1.15737	-0.82455	-0.848876	-0.339348	-0.408378	-0.41947
AGFG2	0.14204	0.0205295	-0.0470846	-1.3535	-1.5947	-0.868079	1.66848	1.42915	0.977625	-0.0530645	-0.23844	-0.082958
AGGF1	0.304832	0.157031	0.224643	0.917077	0.723333	0.91779	-1.91969	-1.26849	-1.56523	0.600183	0.221639	0.686882
AGL	0.899777	1.24301	0.829196	-0.373183	-0.935293	-0.593624	-1.37866	-0.940473	-1.24889	1.15634	0.738295	0.603496
AGO1	0.819534	0.950815	0.7353	-1.50611	-1.6017	-1.61638	-0.186255	0.348254	0.11101	0.651712	0.587139	0.706682
AGPAT1	0.147347	0.0489439	-0.0195086	-1.21354	-1.86134	-1.33989	1.30643	0.833573	1.19461	0.0773228	0.229816	0.596222
AGPAT2	0.279204	0.0421989	-0.00435811	-1.36286	-1.38028	-1.39583	1.4774	1.20379	1.23599	-0.142774	0.142796	-0.0952698
AGPAT3	0.379685	0.323697	0.471181	-1.3506	-1.54755	-1.69359	1.23825	0.855114	1.06907	-0.00658842	0.121093	0.14024
AGPAT4	-0.216018	-0.0787402	-0.456232	1.81372	1.95734	0.87859	-0.738921	-0.850756	-0.896893	-0.262954	-0.720747	-0.428382
AGRN	0.503437	0.44679	0.470678	-1.65233	-1.53957	-1.4988	1.09462	1.10265	0.639747	-0.10416	0.257859	0.279087
AHCTF1	0.808849	0.909019	0.753037	0.341501	0.18079	0.463802	-1.84798	-1.26656	-1.7106	0.376637	0.427847	0.563655
AHI1	-0.380668	-0.20555	-0.145716	2.42033	1.01028	0.965976	-1.02775	-0.932393	-0.920481	-0.284365	-0.225085	-0.274584
AHNAK	0.727393	0.943214	0.792384	-1.60342	-1.62499	-1.63954	0.3051	0.506938	0.28863	0.264874	0.590345	0.449078
AHR	-0.379355	-0.0933877	-0.325	2.6879	0.276202	1.09945	-0.93847	-0.651802	-0.813376	-0.277967	-0.200422	-0.383772
AHRR	-0.541595	-0.635631	-0.58607	1.29885	1.94716	1.67249	-0.593124	-0.41743	-0.542129	-0.551826	-0.584813	-0.465878
AHSA1	-0.250595	-0.13979	0.135145	-1.47024	-1.4654	-1.54693	1.08846	0.952949	1.11612	0.638288	0.408803	0.533189
AHSA2P	0.656951	0.890644	0.872511	-1.44318	-1.14178	-1.5483	-0.617137	-0.230858	-0.287263	0.910427	0.910712	1.02727
AIDA	0.494652	1.0763	0.514133	-1.5389	-0.892827	-1.18327	-0.894287	-0.44086	-0.365287	1.40459	0.912776	0.912974
AIFM2	-0.131159	0.424084	0.342343	-1.27318	-1.34522	-1.69361	1.67989	0.756003	0.970751	0.164934	-0.0427837	0.147934
AIMP1	-0.114898	0.143294	0.0761621	0.812032	1.24327	1.4046	-1.65273	-1.3921	-1.35146	0.452335	0.260311	0.119184
AIMP2	-0.892428	-0.9127	-0.783968	1.2162	1.71408	1.49942	0.380134	-0.289226	0.347353	-0.789258	-0.676546	-0.81305
AK3	0.610338	0.938672	0.951844	-1.16401	-1.3301	-0.803424	-0.913576	-0.807861	-0.518034	1.28481	0.619895	1.13144
AK4	0.186697	0.910305	0.546955	-1.87185	-1.06325	-1.81942	0.131112	0.525824	0.485098	0.849872	0.470589	0.648063
AK5	-0.0249746	1.88461	-0.0119059	-1.02633	-1.51954	-1.51954	0.473709	0.338429	0.979716	-0.383247	0.444298	0.364784
AK6	-0.464564	-0.549837	-0.471229	2.3437	1.64648	0.599595	-0.64028	-0.656704	-0.609119	-0.458485	-0.38648	-0.353071
AKAP1	-0.817846	-0.819349	-0.705492	1.56528	1.39713	1.71965	0.0505161	-0.0276548	-0.0499897	-0.868473	-0.737635	-0.70614
AKAP11	1.13092	1.17883	0.848572	-0.615014	-0.0443668	-1.06881	-1.30875	-0.974252	-1.34571	0.777948	0.737856	0.682773
AKAP5	-0.0817195	0.598187	1.29342	1.85583	0.188075	0.243012	-1.47462	-0.703898	-1.35673	0.477376	-0.789403	-0.249533
AKAP7	0.781744	0.417588	0.482814	-1.62852	-1.82014	-0.864844	-0.328391	-0.346838	0.567936	1.04667	1.15489	0.537096
AKAP8L	-0.519698	-0.711406	-0.55439	1.74612	1.42953	1.7669	-0.485741	-0.533028	-0.50974	-0.702141	-0.462438	-0.463973
AKAP9	0.800167	1.18185	0.764754	0.0734022	0.164154	0.0924445	-1.70075	-1.31342	-1.68018	0.458301	0.665171	0.494101
AKNA	-0.498429	-0.54806	-0.562364	1.50111	1.51152	1.93105	-0.522739	-0.523651	-0.503537	-0.537205	-0.623739	-0.623954
AKR1A1	-0.615542	-0.553711	-0.496149	-0.279194	-0.891133	-1.3493	2.01477	1.28899	1.2659	-0.14273	-0.15802	-0.0838787
AKT1	0.0139678	-0.175753	-0.0528636	-1.28165	-1.18159	-1.36404	1.67782	1.13537	1.39128	-0.153826	-0.0444994	0.035781
AKT2	0.453477	0.241369	0.136438	-1.50963	-1.26809	-1.74879	1.12782	1.21445	0.968577	-0.015885	0.141714	0.258546
AKT3	1.05672	1.05027	0.954226	-0.94888	-0.879837	-0.873782	-1.21008	-0.802674	-0.967616	0.744989	1.12668	0.749983
ALB	-0.525145	-0.556084	-0.530125	1.79205	1.55467	1.61913	-0.585176	-0.585176	-0.585176	-0.585176	-0.519443	-0.494352
ALCAM	1.03852	1.16853	0.918554	-0.840265	-1.31939	-1.07003	-0.990548	-0.610459	-0.805764	0.768469	0.937844	0.804543
ALDH16A1	-0.305504	-0.494054	0.0748836	-0.88125	-1.03232	-1.29252	1.7331	0.822412	1.831	-0.0134053	-0.138976	-0.303361
ALDH18A1	-0.367169	-0.160851	-0.50266	-1.24228	-1.0646	-1.03515	1.72105	1.1992	1.55765	-0.108804	-0.0099446	0.0135676
ALDH1A1	0.999935	1.12112	1.0488	-1.16038	-1.23093	-1.11733	-0.925645	-0.464724	-0.6958	0.873557	0.70598	0.845416
ALDH1A2	0.443844	0.612659	0.299489	-1.58276	-1.51709	-1.80853	0.747046	0.533569	0.819448	0.330527	0.498674	0.623123
ALDH1A3	-0.705719	-0.51298	-0.171648	1.91705	0.964401	1.88421	-0.738458	-0.287831	-0.435952	-0.710251	-0.664166	-0.538659
ALDH1B1	-0.180179	-0.137754	0.225314	-1.22885	-1.37481	-1.71647	1.35839	0.719475	1.35676	0.363234	0.422946	0.191948
ALDH1L2	1.38248	0.857548	0.492947	-1.35332	-1.42637	-1.44129	-0.612927	0.0237779	-0.11996	0.587437	0.544271	1.0654
ALDH2	0.0811993	-0.260075	0.149933	-1.52847	-1.3824	-1.45171	1.4743	0.929433	1.10178	0.141669	0.363601	0.380743
ALDH3A2	0.576419	0.932528	0.557899	-1.47414	-1.80827	-1.51474	-0.0688978	0.474694	0.233112	0.735547	0.628582	0.727272
ALDH4A1	-0.212897	-0.0110032	0.193877	-1.50462	-1.35709	-1.35076	1.64249	1.00267	1.05489	0.13339	0.0182004	0.390866
ALDH5A1	0.34036	0.336094	0.41904	-1.89908	-1.4307	-1.46751	0.915087	0.484655	0.887875	0.609866	0.0611348	0.743184
ALDH6A1	0.473045	0.78074	0.165294	-2.04335	-0.936518	-1.72035	0.143709	0.695016	0.616633	0.897242	0.524799	0.403741
ALDH7A1	0.465347	0.472313	0.503728	-1.73261	-1.57532	-1.61453	0.284957	0.882494	0.521281	0.623155	0.504588	0.664598
ALDH8A1	-0.480054	-0.570746	-0.570746	1.8235	1.48646	1.64934	-0.570746	-0.48402	-0.570746	-0.570746	-0.570746	-0.570746
ALDH9A1	-0.0719772	0.368632	0.420843	-1.44356	-1.60167	-1.62536	0.940694	0.62406	1.11963	0.884363	0.251075	0.133259
ALDOC	-0.384891	-0.44546	-0.760957	1.63907	0.63057	2.32924	-0.384529	-0.608517	-0.566928	-0.349602	-0.560634	-0.53736
ALG12	-0.631294	-0.717775	-0.723601	1.64438	1.57114	1.67474	-0.255154	-0.283181	-0.251336	-0.730065	-0.619098	-0.678756
ALG13	-0.37792	-0.215294	-0.376292	1.11437	2.21377	1.22607	-1.16955	-0.840877	-0.822084	-0.0699628	-0.208744	-0.473485
ALG2	-0.6345	-0.474577	-0.668012	2.37199	1.26399	1.00327	-0.834917	-0.559924	-0.44135	-0.0405342	-0.455348	-0.530092
ALG5	-0.759438	-0.232024	-0.337156	1.06685	2.14853	1.42254	-0.828826	-0.838585	-0.91252	-0.115656	-0.469942	-0.143777
ALKBH1	-0.650742	-0.710652	-0.520702	1.82988	1.38878	1.71369	-0.415115	-0.434829	-0.49077	-0.54924	-0.648718	-0.511584
ALKBH7	-0.764934	-0.0189861	-0.357076	-0.239453	-0.369999	-1.72174	2.13598	1.09972	1.02702	-0.0140513	-0.378363	-0.398102
ALKBH8	0.518647	0.801593	0.693506	0.731031	0.667866	0.129515	-1.80116	-1.45994	-1.59641	0.176251	0.513515	0.625594
ALMS1	1.33925	1.12447	0.900727	-1.11925	-1.12949	-1.05084	-1.0744	-0.377344	-0.780734	0.690078	0.629391	0.848148
ALOX15	-0.573762	-0.430895	-0.305265	0.834177	2.74892	0.726313	-0.574668	-0.21896	-0.574985	-0.648652	-0.484644	-0.497579
ALOX5	0.707966	0.597145	0.548506	-1.66953	-1.67097	-1.379	0.797819	1.20245	0.453485	0.0790062	0.238862	0.0942567
ALOXE3	-0.541413	-0.559123	-0.556017	1.44745	1.79963	1.71239	-0.54371	-0.539671	-0.53653	-0.571163	-0.555132	-0.556708
ALPK1	-0.459859	-0.548281	-0.494606	1.2377	1.77959	1.88818	-0.713426	-0.468692	-0.649257	-0.50273	-0.482657	-0.58596
ALPK2	1.01321	0.943074	0.884949	-1.51061	-1.59694	-1.53228	-0.1878	0.266156	-0.01239	0.4878	0.653008	0.591813
ALPL	-0.425059	-0.380963	-0.448261	1.04605	1.69946	2.07675	-0.472038	-0.632621	-0.704269	-0.710831	-0.570475	-0.477742
ALS2	-0.312363	-0.365567	-0.143551	1.93755	1.5529	1.26346	-1.06658	-0.660087	-0.903088	-0.467838	-0.539975	-0.294861
ALS2CL	-0.0571805	0.208412	0.126239	-1.22583	-0.807332	-1.68001	1.52785	1.76787	0.631462	-0.0994553	-0.283623	-0.1084
ALX1	-0.3899	-0.386262	-0.573678	1.08997	2.70547	0.53824	-0.61793	-0.646639	-0.408273	-0.554498	-0.455913	-0.30059
AMACR	0.686289	0.479596	0.126905	-2.06954	-1.34326	-1.16139	0.62872	1.37721	0.114784	0.237287	0.633398	0.289996
AMD1	-0.273509	-0.106829	-0.327543	1.67249	1.49754	1.50296	-1.1664	-0.970113	-0.970407	-0.173694	-0.343724	-0.340775
AMDHD1	0.120505	-0.858852	-0.326957	0.877456	1.19215	2.40039	-0.890634	-0.712539	-0.476058	-0.310224	-0.35147	-0.663765
AMER1	0.303816	0.498583	0.747847	-0.94546	-1.57187	-1.94787	1.01062	0.872927	0.978616	-0.153624	-0.175219	0.381631
AMFR	-0.0674686	-0.0932642	-0.27906	-1.13991	-1.10648	-1.39188	1.49543	1.18125	1.62391	-0.285655	0.25009	-0.18697
AMH	-0.568782	-0.622656	-0.46336	1.2581	2.18522	1.41465	-0.530285	-0.561293	-0.563761	-0.549433	-0.514564	-0.483841
AMHR2	-0.735487	-0.564269	-0.0316048	1.84406	1.79077	1.19607	-0.530408	-0.661793	-0.672068	-0.395682	-0.673832	-0.565755
AMIGO1	-0.546058	-0.444613	0.0801174	-2.19883	-0.799596	-0.26809	1.01576	1.45381	1.29341	0.184933	-0.0763935	0.305544
AMIGO3	-0.554384	-0.539948	-0.603189	1.5804	2.11311	1.17459	-0.449935	-0.47472	-0.524109	-0.61327	-0.583667	-0.524869
AMMECR1	-0.113327	-0.110124	-0.0979587	1.63728	1.15662	1.70764	-1.37422	-0.856017	-1.07236	-0.294076	-0.330638	-0.252817
AMMECR1L	-0.871675	-0.677915	-0.714162	1.55966	1.75727	1.50212	-0.218066	-0.314408	-0.0253578	-0.770828	-0.621578	-0.60506
AMN	0.671398	0.728358	0.25689	-1.7285	-0.80966	-1.74559	1.06163	0.488073	1.08368	-0.591895	0.609771	-0.0241494
AMOT	0.705819	0.669824	0.837291	-1.92149	-0.964489	-1.73728	-0.170739	0.203491	0.294347	0.961597	0.542178	0.579453
AMPD2	-0.76329	-0.740001	-0.759247	1.69641	1.34514	1.47052	0.269891	0.0824631	0.0424965	-1.01819	-0.853783	-0.772401
AMPD3	-0.913339	-0.596949	-0.589626	1.13326	1.28955	2.01372	-0.221621	0.257262	0.195609	-1.1155	-0.667265	-0.785095
AMT	-0.411821	-0.390106	-0.555789	0.723003	2.75538	0.810405	-0.591591	-0.731096	-0.522272	-0.438762	-0.462285	-0.185064
ANAPC11	-0.643891	-0.148733	-0.563999	-1.07169	-0.875158	-1.43856	1.84174	1.09942	1.20395	0.334623	0.311074	-0.0487617
ANAPC15	-0.73884	0.437513	0.156934	-1.63412	-1.52213	-1.09212	1.19839	1.28652	0.524151	0.335282	0.4015	0.646924
ANAPC4	0.17673	0.972214	0.670712	-0.617822	0.997967	0.730921	-1.47822	-1.3024	-1.58799	1.09301	0.124462	0.220414
ANG	-1.02225	0.0430648	0.747597	-1.45022	-1.45022	-0.926393	1.50933	0.841615	1.07566	0.0248333	0.330551	0.276435
ANGEL1	-0.00292273	-0.144823	-0.184419	-1.3601	-1.14846	-1.32124	1.57784	1.49615	1.13286	0.0948195	-0.0821961	-0.0575097
ANGPTL4	-0.556948	-0.38264	-0.561974	2.58154	1.34585	0.494853	-0.497825	-0.559597	-0.43874	-0.556117	-0.617536	-0.250868
ANGPTL8	-0.452982	-0.509897	-0.551923	1.26456	1.79611	1.84716	-0.556468	-0.441619	-0.644647	-0.725663	-0.409059	-0.615566
ANK1	0.813566	0.711997	0.726806	-1.54902	-1.54902	-1.48826	0.941885	0.78619	0.81403	-0.110018	0.179274	-0.277434
ANK3	0.927567	1.30635	0.74396	-1.18419	-1.08641	-1.28563	-0.906044	-0.345002	-0.696014	0.677469	1.08731	0.760636
ANKDD1B	-0.623446	-0.510597	-0.564891	1.34936	0.614837	2.34966	-0.803415	-0.750764	-1.01375	0.189842	-0.192288	-0.0445419
ANKEF1	-0.140993	-0.527334	-0.472611	0.23508	1.1259	2.7268	-0.873279	-0.594769	-0.457159	-0.167016	-0.457933	-0.396688
ANKFY1	0.256353	0.115873	0.296459	-1.89935	-1.18401	-1.58992	0.85144	1.16008	0.885147	0.269899	0.325474	0.51256
ANKH	0.813505	0.311197	0.305861	-1.66248	-1.64129	-1.49016	0.998734	0.843993	0.741225	0.204253	0.247301	0.327857
ANKIB1	0.842623	1.08703	0.915816	-0.967273	-1.19417	-1.0416	-1.08438	-0.559724	-0.809572	1.09059	0.794254	0.926401
ANKK1	-0.305314	-0.309023	-0.42585	0.369686	3.08954	-0.0570162	-0.42585	-0.42585	-0.42585	-0.364755	-0.293864	-0.42585
ANKMY2	-0.181576	0.0426843	-0.182037	1.43253	1.85834	0.239485	-1.44213	-1.03576	-1.40577	0.461922	0.0587234	0.153594
ANKRA2	-0.571596	-0.597154	-0.544658	1.56516	1.77919	1.61964	-0.605231	-0.579522	-0.602317	-0.485236	-0.525681	-0.452591
ANKRD10	-0.24071	-0.359855	-0.300193	1.59677	1.51879	1.56014	-1.149	-0.965903	-1.01342	-0.124475	-0.257527	-0.26462
ANKRD12	-0.176007	-0.0768149	-0.139016	1.40586	1.68809	1.41933	-1.21933	-1.04888	-1.15339	-0.315719	-0.112831	-0.271288
ANKRD13A	0.681759	0.682407	0.271684	-1.90252	-1.57526	-1.39511	0.242406	0.687847	0.523573	0.554675	0.814267	0.414276
ANKRD13C	0.0140322	0.187164	0.198848	1.66134	1.28052	0.566187	-1.61462	-1.21967	-1.42166	0.168984	0.23877	-0.0598939
ANKRD13D	-0.170278	-0.0901131	-0.228204	-1.45495	-0.952926	-1.78946	1.2364	1.03455	1.21972	0.355214	0.662904	0.177132
ANKRD18A	0.263938	0.217068	-0.0815869	1.6995	1.71091	0.826812	-1.23504	-0.710266	-1.28909	-0.602908	-0.437909	-0.361426
ANKRD24	-0.50958	-0.574745	-0.538511	1.45758	1.3038	2.12205	-0.608318	-0.618537	-0.555914	-0.462303	-0.534238	-0.481289
ANKRD26	0.840285	0.701332	0.844037	0.40881	0.205071	0.148793	-1.83208	-1.33569	-1.63586	0.825648	0.503809	0.325851
ANKRD27	0.511961	0.451033	0.512574	-1.79278	-1.46565	-1.67858	0.592087	0.752665	0.569778	0.499381	0.685182	0.362359
ANKRD28	0.737139	0.85943	0.602849	0.725085	0.434915	0.624535	-1.84609	-1.37653	-1.63499	0.397311	0.20433	0.272006
ANKRD30A	-0.557479	-0.411167	-0.557479	0.937001	2.3776	1.40569	-0.538837	-0.539434	-0.538917	-0.500093	-0.557479	-0.519414
ANKRD33B	0.782152	0.795573	0.926928	-1.50696	-1.70734	-1.53616	-0.00857774	0.325394	0.0705294	0.514966	0.482313	0.861181
ANKRD34B	-0.448227	-0.352942	-0.54976	0.455423	1.42437	2.55712	-0.54976	-0.54976	-0.499823	-0.498297	-0.438582	-0.54976
ANKRD35	-0.470821	-0.470821	-0.470821	2.63109	1.46754	0.052137	-0.470821	-0.470821	-0.470821	-0.384197	-0.470821	-0.470821
ANKRD39	-0.4957	-0.327537	-0.142591	-1.45122	-1.02924	-1.13551	1.59524	1.26806	1.37148	0.309849	0.162611	-0.125456
ANKRD42	-0.255412	-0.624339	-0.276823	0.864592	2.36268	1.29479	-0.804762	-0.891268	-0.863043	-0.462917	-0.140505	-0.202992
ANKRD46	-0.777641	-0.23099	-0.257179	1.7159	1.69846	1.34067	-1.01488	-0.859425	-0.78961	-0.167941	-0.248356	-0.409018
ANKRD49	-0.459182	0.0479051	-0.434548	1.46761	0.600536	1.75595	-1.18905	-1.13322	-1.13749	0.948294	-0.233814	-0.232992
ANKRD50	0.390185	0.45129	0.163341	1.09602	1.43747	0.8867	-1.67734	-1.18783	-1.52582	-0.0765943	0.067614	-0.0250318
ANKRD52	0.349611	0.228714	0.206038	-1.51333	-1.44263	-1.61142	1.17571	1.24495	0.872357	-0.00258096	0.230813	0.261771
ANKRD54	0.788038	0.583859	0.0409992	-1.46888	-0.592698	-2.31809	0.840768	0.765574	0.867118	0.19674	0.263245	0.0333209
ANKRD6	1.1082	0.939554	0.847003	-1.64756	-1.25055	-0.86177	-0.743274	-0.438487	-0.372227	1.16112	0.376003	0.881975
ANKRD65	-0.393874	-0.428637	-0.34918	1.00975	2.0937	1.68965	-0.771323	-0.521903	-0.376318	-0.642575	-0.687392	-0.621901
ANKRD9	-0.0166212	0.818688	0.0874247	-1.17774	0.00239085	-2.01151	1.36978	1.58631	0.281262	-0.506688	-0.39859	-0.0346999
ANKS3	-0.683493	-0.515656	-0.741011	1.3289	1.17633	2.23999	-0.414004	-0.258868	-0.185805	-0.728661	-0.660023	-0.557701
ANLN	1.05557	1.1117	0.904506	-0.841605	-0.903271	-0.908204	-1.18822	-0.801175	-1.05716	0.954385	0.849189	0.824273
ANO1	-0.477406	-0.0914478	-0.477406	2.15079	2.10342	-0.477406	-0.477406	-0.477406	-0.477406	-0.477406	-0.477406	-0.343523
ANO10	0.422068	0.491304	0.308526	-1.64547	-1.69989	-1.56891	0.335326	0.499928	0.648055	0.738804	0.828957	0.641301
ANO2	-0.521879	-0.52409	-0.552535	2.30957	1.26814	1.21934	-0.451799	-0.52502	-0.496561	-0.584598	-0.574038	-0.566534
ANOS1	1.45	1.21394	0.648419	-1.2898	-1.2898	-1.2898	-0.593805	0.506762	-0.442786	1.01144	0.338798	-0.26338
ANP32A	0.781182	0.652305	0.898541	-1.46526	-1.31	-1.70551	-0.212367	-0.137812	0.0356816	1.25915	0.533816	0.670265
ANP32E	0.583319	1.03107	0.855912	-0.686234	-0.894822	-0.738224	-1.25395	-1.07879	-0.933721	1.3936	0.947284	0.774559
ANTXR1	0.975596	-0.00543777	0.0864101	-1.6641	-1.8769	-0.897992	0.119279	0.246493	0.224842	0.662476	0.829146	1.30018
ANXA1	-0.201566	-0.0369175	-0.114621	1.37392	1.51849	1.49996	-1.29392	-1.11582	-1.23692	-0.109772	-0.130322	-0.152507
ANXA11	0.251054	0.274565	0.381742	-1.58526	-1.57845	-1.62055	1.07395	0.647161	1.04756	0.309897	0.419728	0.378606
ANXA13	-0.504636	-0.493332	-0.370554	1.87976	0.901806	2.00383	-0.651735	-0.727785	-0.586269	-0.449632	-0.48045	-0.520999
ANXA3	-0.314483	-0.463729	-0.228617	1.79815	1.6664	1.32706	-1.16517	-0.753992	-0.667194	-0.391863	-0.324652	-0.481917
ANXA4	0.690222	0.833854	0.903575	-1.54431	-1.66254	-1.54143	-0.0208736	0.22134	0.0514209	0.752038	0.623633	0.693071
ANXA7	0.100807	0.275681	-0.0255389	-1.43796	-1.79855	-1.47066	0.677547	1.12302	0.839827	0.639988	0.668251	0.40759
AOC2	-0.550546	-0.591244	-0.531067	1.86485	1.4048	1.67904	-0.593062	-0.585372	-0.538032	-0.518167	-0.53734	-0.503866
AOC3	-0.555286	-0.548908	-0.544184	1.29854	1.72068	1.91081	-0.568638	-0.554503	-0.535407	-0.557393	-0.534441	-0.53128
AP1AR	-0.37019	-0.548369	-0.585098	-0.184256	1.57591	1.00619	-1.50186	-1.04856	-0.958799	1.06347	0.574516	0.977052
AP1B1	0.1513	-0.19803	-0.0829008	-1.45309	-1.37926	-1.15183	1.47129	1.40443	1.17624	-0.190109	0.157011	0.0949548
AP1M1	-0.0232369	-0.419063	-0.145177	-1.04231	-0.980401	-1.38271	1.90486	1.22794	1.2776	-0.219513	-0.0402749	-0.157716
AP1S1	-0.714187	-0.376449	-0.134136	-1.20726	-1.13742	-0.839769	1.86122	0.928139	1.59067	-0.0797923	0.108004	0.000987639
AP1S2	0.788899	0.955809	0.845723	-1.38704	-0.744103	-1.31272	-0.916498	-0.569221	-0.554742	1.33973	0.585098	0.969065
AP2A2	0.367475	-0.199653	0.00311895	-1.37501	-1.37215	-1.47373	1.44995	1.28956	1.04268	0.0475771	0.0905522	0.12963
AP2M1	0.239563	-0.173486	-0.129907	-1.46687	-1.37889	-1.40398	1.49125	1.20598	1.03498	0.123731	0.197129	0.260493
AP4B1	-0.749719	-0.607818	-0.487886	1.40491	2.34155	0.930488	-0.520031	-0.639398	-0.696215	-0.339814	-0.203514	-0.432561
AP5B1	-0.186655	-0.612196	-0.249636	-0.99129	-0.992609	-0.741201	1.39105	1.68155	1.69908	-0.448997	-0.341168	-0.207932
AP5S1	-0.971876	-0.910565	-0.635582	1.41504	1.48227	1.55527	0.300565	-0.0461151	0.196608	-1.11277	-0.525608	-0.747243
AP5Z1	-0.601005	-0.665871	-0.586876	1.57374	1.71515	1.65744	-0.34822	-0.470536	-0.378414	-0.605454	-0.667434	-0.622531
APBA2	0.0426143	0.392435	0.454053	-1.52293	-1.52293	-1.52293	0.733584	1.3976	0.925873	0.298227	-0.145907	0.470297
APBA3	-0.677313	-1.26852	-1.10623	1.16259	1.70794	0.80375	0.622163	0.550308	0.495095	-0.513368	-0.795302	-0.981114
APBB3	-0.790917	-0.658596	-0.426897	2.50197	0.193129	1.54325	-0.287024	-0.33877	-0.508089	-0.432062	-0.64386	-0.152134
APC	1.329	0.830488	0.896128	-0.270133	-0.365577	-0.320167	-1.64186	-1.02618	-1.49952	0.659235	0.641462	0.767126
APC2	0.410401	0.594486	0.338726	-1.46018	-1.33309	-1.90927	1.04566	1.05658	0.236093	0.162641	0.156144	0.701798
APEH	0.0468357	-0.251023	0.714491	-1.35266	-0.851237	-1.75631	1.5622	1.00687	1.12411	-0.247227	-0.0544275	0.0583899
APEX2	-0.268726	-0.315534	-0.311371	-0.655874	-1.37153	-1.48707	1.63417	1.37229	1.2711	-0.104906	0.124056	0.113398
APH1B	-0.0272202	0.559665	0.512747	-1.53635	-1.44197	-1.81541	0.434806	0.226099	0.612921	0.837357	0.941765	0.695585
APLN	-0.822375	0.101641	-0.130959	-1.19356	-1.20879	-1.05918	1.43894	1.29701	1.29813	0.751294	-0.531683	0.0595342
APLNR	-0.595458	-0.443436	-0.499567	2.51016	0.759938	1.32435	-0.517983	-0.445468	-0.466886	-0.542458	-0.566834	-0.516357
APLP2	0.757607	0.408967	0.427525	-1.59437	-1.68535	-1.671	0.580641	0.676316	0.561033	0.556065	0.498072	0.484496
APOBEC3C	0.506362	-0.156491	0.328161	-1.08441	-1.96143	-0.957976	1.42682	0.818813	1.30938	-0.46406	0.0588114	0.176013
APOBEC3D	0.0473368	0.460321	0.113093	-1.42015	-1.58491	-0.962639	1.19797	0.143959	1.94492	0.240804	-0.139007	-0.0416988
APOBR	-0.541578	-0.64141	-0.702554	1.6557	1.55367	1.7335	-0.452836	-0.552282	-0.491917	-0.710172	-0.533891	-0.316231
APOL6	-0.233474	0.0619902	-0.190575	-1.16465	-1.3247	-1.17629	1.59793	1.50436	1.20375	-0.243094	0.188813	-0.224059
APPL1	0.627522	1.24254	0.955723	-0.654557	-0.485675	-0.925302	-1.36998	-0.925255	-1.14363	1.2542	0.718141	0.706262
APPL2	0.949767	0.935426	0.85831	-1.52838	-1.36467	-1.60678	-0.279844	-0.0145212	-0.141823	0.773373	0.744844	0.674296
APRT	-1.37748	-0.66624	-0.820736	2.0452	0.916113	1.00677	0.737179	-0.195848	0.304469	-0.643444	-0.716421	-0.58957
AQP1	0.978583	0.961176	1.03773	-1.63561	-1.45577	-1.57547	0.4447	0.0408329	0.237081	-0.0249287	0.403436	0.588238
AQP3	-0.418138	-0.554582	-0.49202	2.14701	2.09832	-0.13707	-0.217599	-0.424105	-0.487474	-0.554582	-0.405177	-0.554582
ARAP2	-0.0658329	0.82531	-0.132687	1.19006	1.5469	0.43136	-1.7146	-1.03096	-1.48493	0.156266	0.263174	0.0159331
ARAP3	-0.604909	-0.598301	-0.541865	1.66294	1.65646	1.6459	-0.538909	-0.472293	-0.44724	-0.690396	-0.525229	-0.546152
AREG	-0.545025	-0.555734	-0.55484	1.62555	1.72348	1.62424	-0.547462	-0.548777	-0.532422	-0.562069	-0.558889	-0.568052
AREL1	0.428211	0.20418	0.218439	-1.72997	-1.82174	-1.24002	0.711862	0.809302	0.990842	0.304048	0.493473	0.631366
ARF3	-0.110136	0.0243702	0.189745	-1.31466	-1.33101	-1.71679	1.34826	1.14122	1.11302	0.221248	0.189408	0.245322
ARF5	-0.299496	-0.368719	-0.419748	-0.77627	-1.32974	-1.08964	1.77841	1.25304	1.47906	-0.114897	0.167735	-0.279726
ARFGAP1	-0.794897	-0.697981	-0.632785	1.39575	1.72684	1.63866	-0.0709601	-0.292227	0.0163443	-0.845109	-0.817405	-0.626234
ARFGEF1	1.21828	1.05093	0.783645	-0.269359	0.211783	0.339064	-1.80348	-1.08448	-1.6232	0.289062	0.334677	0.553075
ARFGEF3	1.0544	1.28285	1.10238	-0.637588	-2.02263	-1.30177	-0.297316	0.171638	-0.381517	0.0370398	0.299037	0.693492
ARFIP1	0.111642	0.0411066	0.102067	1.54628	1.24808	0.770276	-1.50591	-1.44862	-1.40269	0.223672	0.145435	0.168658
ARFRP1	-0.852423	-0.863047	-0.774249	1.64232	1.97252	0.912347	-0.102912	0.0204429	0.133604	-0.79801	-0.716541	-0.57405
ARG2	-0.684973	-0.622706	-0.716661	2.0776	1.18183	1.56675	-0.364653	-0.396465	-0.292159	-0.785562	-0.533095	-0.429898
ARHGAP1	0.403802	0.239004	0.354507	-1.53569	-1.59978	-1.59535	1.16014	0.916627	0.885031	0.237921	0.159883	0.373898
ARHGAP12	0.0766735	0.131487	0.0176097	1.13067	1.04665	1.53563	-1.62892	-1.29702	-1.35336	0.168656	0.216402	-0.0444721
ARHGAP15	-0.530394	-0.530394	-0.530394	1.40752	2.32409	1.04194	-0.530394	-0.530394	-0.530394	-0.530394	-0.530394	-0.530394
ARHGAP18	1.14204	1.07634	1.03405	-0.964945	-0.824358	-0.809321	-1.1667	-0.911379	-1.00958	0.915979	0.770273	0.747602
ARHGAP21	1.44534	1.01625	1.04258	-1.20462	-1.06517	-0.7818	-1.09532	-0.469892	-0.903663	0.705413	0.669915	0.640964
ARHGAP23	1.08168	1.18188	0.82332	-1.51858	-1.52792	-1.43788	0.760803	0.442662	0.380253	-0.340447	0.0737106	0.080511
ARHGAP24	0.146193	0.116179	0.196548	1.11948	1.63596	1.43808	-1.3248	-1.19714	-1.19541	-0.217863	-0.417427	-0.299808
ARHGAP26	0.131389	-0.36117	-0.267722	1.77907	1.28788	1.68685	-0.944284	-0.608704	-0.803161	-0.631759	-0.651953	-0.616439
ARHGAP28	1.06092	1.09205	1.0209	-1.00454	-1.23721	-0.949424	-1.12362	-0.441786	-0.841491	1.02949	0.687697	0.707019
ARHGAP29	0.949028	1.11957	0.977386	-1.15416	-1.15737	-1.16379	-0.838961	-0.63021	-0.693272	1.03483	0.7829	0.774055
ARHGAP31	0.147145	0.208083	0.0745029	-1.42484	-1.5823	-1.27931	1.27617	1.27036	1.20248	-0.0844174	0.246132	-0.0540118
ARHGAP33	0.815371	0.426776	0.650451	-1.81259	-1.62273	-1.29532	0.204285	0.399428	0.458555	0.233204	1.25997	0.282603
ARHGAP40	-0.610129	-0.580804	-0.657807	1.67904	1.57545	1.7014	-0.442142	-0.45931	-0.384487	-0.62654	-0.622174	-0.572503
ARHGAP42	1.13093	1.33336	0.79741	-1.01509	-1.52669	-1.02436	-0.785679	-0.43265	-0.655007	0.633215	0.958695	0.585869
ARHGAP8	1.04851	0.992978	0.680531	-1.71103	-1.31796	-1.52545	0.595707	0.579848	-0.309059	-0.0817925	0.281273	0.766451
ARHGDIA	0.216971	-0.0792202	0.106081	-1.2898	-1.4271	-1.486	1.55022	0.990776	1.27144	-0.00607373	0.15982	-0.00711835
ARHGEF10L	0.711282	0.33873	0.356243	-1.82243	-1.52511	-1.36769	1.21064	0.853845	0.485653	-0.000850598	0.467914	0.291768
ARHGEF11	0.110205	0.4742	0.309015	-1.45029	-1.78263	-1.518	0.908304	1.12816	0.723106	0.177875	0.402967	0.517096
ARHGEF12	1.15214	1.19314	1.03518	-0.732488	-0.936384	-0.980112	-1.36036	-0.684087	-0.911653	0.691538	0.75343	0.779645
ARHGEF19	-0.0765328	0.402452	0.391501	-1.47541	-1.65503	-1.65503	0.442091	0.791352	0.754351	1.04866	0.490616	0.540993
ARHGEF2	-0.625479	-0.65168	-0.578253	1.65801	1.7095	1.58191	-0.40139	-0.487824	-0.346108	-0.679653	-0.593333	-0.585698
ARHGEF26	0.85053	0.373616	0.187827	-1.93084	-1.93084	-0.146305	-0.313234	0.321358	0.275558	0.365692	0.574385	1.37225
ARHGEF33	-0.339574	-0.410846	-0.479423	1.67462	2.50495	-0.130104	-0.540993	-0.476789	-0.540993	-0.472933	-0.246924	-0.540993
ARHGEF39	0.495798	0.752878	0.913607	-1.70126	-1.67355	-1.47987	0.614932	0.351153	0.769405	0.104555	0.42321	0.429136
ARHGEF40	0.0324385	0.230566	0.0563077	-1.44228	-1.41654	-1.39276	1.27649	1.45872	1.05945	-0.0797527	0.0521493	0.165206
ARHGEF5	0.905003	0.633047	0.612309	-1.49462	-1.64819	-1.75598	0.492594	0.722149	0.398013	0.30923	0.489901	0.336534
ARID1A	-0.402627	-0.627197	-0.587154	1.55093	1.59833	1.78601	-0.417734	-0.392356	-0.452806	-0.758846	-0.652439	-0.644112
ARID2	1.03212	0.854877	0.241969	-0.155714	0.356474	0.518897	-1.78937	-1.28513	-1.61988	0.356068	0.81906	0.670624
ARID3B	-0.66668	-0.60197	-0.462476	2.38974	0.685208	1.24066	0.476361	-0.455485	-0.678402	-0.927991	-0.44997	-0.549001
ARID4B	0.36986	0.652136	0.291607	0.905493	0.495464	1.06577	-1.76961	-1.43089	-1.61358	0.416778	0.258511	0.358464
ARID5B	-0.109885	-0.195252	-0.242027	1.78405	1.4674	1.52904	-0.954165	-0.843028	-0.898447	-0.492706	-0.516375	-0.528605
ARIH1	0.156578	-0.0989755	0.00221351	1.13451	1.3833	1.57373	-1.51745	-1.08358	-1.31784	0.017006	0.0227274	-0.272218
ARIH2	-0.71764	-0.782505	-0.755389	1.78715	1.54356	1.52945	-0.235521	-0.303064	-0.178185	-0.739737	-0.596561	-0.551554
ARL10	0.487706	1.09969	0.624194	-1.92886	-1.44743	-1.32296	0.331506	0.92857	0.610476	-0.0621028	0.244488	0.43472
ARL13B	-0.262981	-0.334009	-0.3375	1.32949	1.75015	1.72432	-0.965842	-0.869213	-0.874305	-0.396383	-0.384721	-0.378996
ARL2	-0.147934	0.0133903	-0.042899	-1.39735	-1.4135	-1.50788	1.47996	0.903424	1.20147	0.427152	0.274889	0.209286
ARL4C	-0.502246	-0.600038	-0.576252	1.64612	1.94962	1.31918	-0.52382	-0.674777	-0.367886	-0.591864	-0.474695	-0.603335
ARL5B	-0.380825	-0.35861	-0.34232	1.72304	1.78986	1.17721	-1.03893	-0.932472	-0.958954	-0.0868801	-0.286417	-0.304699
ARL6IP1	0.404679	0.776666	0.73205	-1.54754	-1.40353	-1.40291	-0.375378	-0.0541132	-0.183865	1.24554	0.899847	0.908552
ARL6IP4	-0.254391	-0.0140338	0.129635	-1.54696	-1.36932	-1.39261	1.32794	0.873969	1.33804	0.222369	0.575973	0.109391
ARMC10	0.69244	0.986925	0.633072	-1.46513	-1.74138	-1.45381	-0.254079	0.177981	0.219823	0.973533	0.57303	0.657603
ARMC6	-1.03644	-0.866416	-0.80868	1.4546	1.41187	1.38868	0.601232	0.0522665	0.273784	-0.821997	-0.756624	-0.892279
ARMC7	0.513577	-0.593927	0.118178	-1.28229	-1.3185	-1.16231	0.875632	1.2412	1.39243	-0.42605	-0.386781	1.02885
ARMCX1	-0.121638	0.659325	0.819792	-1.49235	-1.20476	-1.95367	-0.0885486	0.465995	0.613878	0.725948	0.866417	0.709609
ARMH3	0.319384	0.816884	0.447344	-1.27697	-1.66017	-1.80636	0.931388	1.00951	0.414717	0.0452851	0.252664	0.506321
ARMH4	0.803391	0.993326	0.447	-0.996755	-1.6244	-1.64142	-0.393532	0.278295	-0.261056	0.506473	0.443808	1.44487
ARMT1	-0.084079	0.468221	0.213662	0.998331	0.976157	0.710034	-1.71465	-1.50754	-1.41719	0.987944	0.251992	0.11711
ARNT	0.710467	0.472638	0.469494	-1.45773	-1.35633	-2.07846	0.5664	0.574636	0.603557	0.443425	0.555033	0.496862
ARNTL	-0.449142	-0.370672	-0.491662	1.85119	1.79907	1.24847	-0.741327	-0.648717	-0.662022	-0.484365	-0.55289	-0.497932
ARPC1B	-0.24999	-0.127377	-0.174366	-1.33722	-1.26956	-1.2885	1.56483	1.07342	1.46966	0.207491	-0.0294568	0.161067
ARRB1	0.20154	-0.136961	-0.0837861	-1.38857	-0.680571	-1.47581	1.44076	1.71494	1.01948	-0.507759	-0.201527	0.0982669
ARRB2	0.0716274	-0.0474816	0.540374	-1.77974	-1.38439	-1.49033	1.17411	0.76638	0.88246	0.6298	0.158536	0.478662
ARRDC1	-0.464436	-0.143861	-0.48906	-0.637573	-1.32659	-1.09543	1.63939	1.38104	1.49053	-0.43196	-0.23664	0.314597
ARRDC3	-0.446293	-0.287631	-0.419771	2.53336	0.697779	1.01483	-1.11206	-0.656737	-0.867461	0.123167	-0.333272	-0.24591
ARRDC4	-0.572478	-0.532461	-0.536496	1.70944	1.51299	1.74435	-0.573416	-0.577062	-0.586039	-0.537204	-0.522687	-0.528944
ARSA	0.860461	0.409702	0.279606	-1.37405	-0.64051	-2.22668	0.328348	0.846196	0.147396	-0.230726	0.262558	1.3377
ARSB	-0.0882604	0.0380692	0.320648	-1.13919	-1.95981	-1.4434	1.12769	0.965547	0.974211	0.460378	0.262375	0.48175
ARSD	0.490021	0.392539	0.452982	-1.44365	-1.94353	-1.52906	0.795547	0.585653	0.498427	0.531823	0.656627	0.512633
ARSG	0.480647	0.188447	-0.104474	-1.6868	0.418719	-2.16524	0.699276	1.02348	0.900912	0.0760207	0.652599	-0.483584
ARSI	0.95136	0.527189	0.54494	-1.94367	-1.42024	-1.09197	1.04453	1.04689	0.501298	-0.292369	0.056663	0.0753849
ARSJ	0.996958	0.98735	1.05644	-1.26172	-1.53597	-1.33307	-0.5048	-0.169932	-0.471563	0.841112	0.690255	0.704941
ARV1	0.438409	0.935112	0.638663	-1.23716	-1.24403	-1.61849	-0.556823	0.105353	-0.436339	1.42716	0.975429	0.572708
ARVCF	-0.678737	-0.640024	-0.630656	1.49849	1.56137	1.873	-0.411583	-0.405869	-0.403364	-0.623997	-0.514272	-0.624354
AS3MT	-0.599642	-0.313927	-0.576465	1.41947	2.26762	1.02664	-0.809712	-0.357144	-0.743094	-0.662884	-0.402906	-0.24795
ASAH1	0.691876	0.776817	0.598506	-1.4893	-1.53101	-1.37796	-0.334095	0.114165	-0.355912	1.11216	0.903786	0.890971
ASAP3	0.409307	0.113597	-0.0144518	-1.4341	-1.31315	-1.81537	1.22638	1.1848	0.73695	0.233376	0.26143	0.411223
ASB13	-0.500927	-0.349591	-0.433616	-1.20376	-1.0773	-0.307682	1.64466	1.39034	1.67237	-0.485226	-0.133755	-0.215504
ASB2	-0.491199	-0.501028	-0.523715	1.59347	1.8408	1.5257	-0.572868	-0.558514	-0.583572	-0.586616	-0.587822	-0.554641
ASB5	-0.454104	-0.457856	-0.520121	1.30155	0.740925	2.53289	-0.515802	-0.556593	-0.536048	-0.576024	-0.464773	-0.494043
ASB6	-0.913114	-0.846041	-0.877155	1.11008	1.37553	1.62742	0.602512	0.263754	0.298049	-0.986909	-0.677596	-0.976535
ASB7	-0.469531	-0.450922	-0.635007	1.35207	1.77106	1.76794	-0.853397	-0.788157	-0.527882	-0.399203	-0.361084	-0.405885
ASB8	-0.645043	-0.819541	-0.703852	2.20394	1.49992	0.991838	-0.493822	-0.358193	-0.047483	-0.384565	-0.745944	-0.497257
ASCC3	0.766335	0.483838	0.45165	0.730433	0.666365	0.933794	-1.78811	-1.30628	-1.73235	0.342011	0.249628	0.202683
ASF1A	-0.437113	-0.302016	-0.322836	2.02392	1.01833	1.58711	-0.99571	-0.981289	-0.900054	-0.0980926	-0.219038	-0.373208
ASF1B	0.0613929	-0.369367	-0.0501926	-1.25033	-1.2185	-1.42158	1.33212	1.34411	1.48176	-0.0402474	0.0913845	0.0394519
ASH1L	0.369339	0.278385	0.0601292	0.967646	1.27843	1.52688	-1.6465	-0.94806	-1.47789	-0.231015	-0.181936	0.00459592
ASIC1	0.461683	0.171296	0.928022	-1.55062	-1.08338	-1.81061	0.721681	0.949443	1.14331	0.198124	-0.426981	0.298037
ASIC2	-0.610736	-0.610736	-0.295204	1.66017	0.875911	2.19688	-0.610736	-0.50106	-0.272281	-0.610736	-0.610736	-0.610736
ASIC4	-0.591731	-0.526005	-0.405171	0.750956	1.60574	2.31331	-0.591731	-0.462037	-0.591731	-0.591731	-0.591731	-0.318141
ASNSD1	-0.395565	-0.236516	-0.165716	1.4323	1.9352	0.868522	-1.24949	-1.12781	-1.16716	0.0776041	0.0754322	-0.046799
ASPA	1.18002	1.28174	0.856455	-0.945983	-1.35388	-1.35388	-0.132789	-0.585583	-0.563573	1.40271	0.134924	0.0798383
ASPH	0.688396	1.01496	0.945415	-0.930135	-1.24121	-0.997485	-0.981388	-0.782827	-0.746468	1.07391	0.964377	0.992454
ASPHD2	0.0571641	-0.371576	0.284242	-1.38039	0.886108	-1.83996	0.750844	0.808051	1.72109	0.0358098	-0.28988	-0.6615
ASPM	1.10735	1.12599	0.930722	-0.882211	-0.815506	-0.833565	-1.188	-0.846844	-1.11933	0.861434	0.817961	0.842013
ASPRV1	-0.5417	-0.386642	-0.361475	1.25648	2.0081	1.61374	-0.624965	-0.738933	-0.673525	-0.603635	-0.535448	-0.411994
ASRGL1	0.81765	0.692429	1.00253	-1.54291	-1.79114	-1.45124	0.174854	0.283124	0.0662516	0.597073	0.481896	0.66949
ASXL3	0.736346	1.5241	1.39066	-0.243227	-1.71259	-0.622606	-0.656892	-0.946167	-0.749016	0.905333	0.335144	0.0389107
ATAD1	0.226885	0.00815055	-0.0146651	1.37932	1.03229	0.825004	-1.67622	-1.51139	-1.33579	0.522284	0.259286	0.284848
ATAD2	1.1151	0.960906	0.899711	-1.02304	-1.04718	-1.07113	-1.02883	-0.631633	-0.895184	0.953099	0.921159	0.847031
ATAD2B	0.032179	0.64516	-0.0648428	1.61624	0.982549	0.163252	-1.60238	-1.28695	-1.51377	0.607789	0.232078	0.188696
ATF1	0.104811	-0.0636761	-0.172715	1.40455	1.16211	1.57073	-1.49432	-1.29011	-1.10349	-0.0411888	-0.188316	0.11162
ATF2	-0.174894	-0.108832	-0.221956	2.02602	0.92892	1.33141	-1.25537	-1.12761	-1.12856	0.029776	-0.123794	-0.175102
ATF3	-0.563336	-0.557918	-0.558593	1.59152	1.73129	1.64974	-0.535703	-0.543407	-0.544295	-0.561315	-0.553317	-0.554665
ATF4	-0.720322	-0.720941	-0.660093	1.50622	1.79675	1.61266	-0.294583	-0.480827	-0.282949	-0.62327	-0.560666	-0.571972
ATF6B	0.481436	0.456286	0.323577	-1.32629	-1.78801	-1.58308	1.12695	0.961882	0.752215	-0.0616273	0.248692	0.407975
ATF7IP2	-0.428051	-0.358489	-0.444009	1.69693	1.68109	1.42843	-1.04473	-0.782307	-0.887543	-0.266125	-0.243181	-0.35202
ATG101	-0.729195	-0.736573	-0.776073	1.09495	1.85691	1.79114	-0.077055	-0.20252	-0.186417	-0.673948	-0.626357	-0.734857
ATG3	-0.507731	-0.57703	-0.480906	1.28713	1.70876	1.88289	-0.843054	-0.680515	-0.680182	-0.343246	-0.318422	-0.447695
ATG4C	0.380579	1.1794	0.861643	-0.668521	0.119133	0.500655	-1.65598	-1.34039	-1.36118	1.08392	0.313027	0.587713
ATG7	-0.992884	-0.618747	-0.737767	1.56403	1.12156	1.97887	0.0136306	-0.0285187	-0.25367	-0.735129	-0.629096	-0.682278
ATL1	1.21518	0.80797	1.06363	-1.28149	-1.76233	-1.05056	-0.574856	0.138168	-0.479172	0.479433	0.588062	0.855974
ATL2	-0.115107	0.285414	-0.17344	0.926284	1.29343	1.42296	-1.51227	-1.42655	-1.30638	0.503962	-0.0748581	0.176564
ATP10A	0.299742	-0.121243	-0.548841	-1.10783	-0.439539	-1.80111	1.57146	1.06169	1.40202	-0.576557	0.154237	0.105969
ATP10D	0.743874	0.685483	0.649355	0.765038	0.233206	1.34272	-1.80986	-1.17334	-1.54396	0.0877914	-0.175252	0.194942
ATP11A	0.95433	0.891548	0.589686	-1.36576	-1.67282	-1.7413	0.131699	0.325484	0.115643	0.386948	0.637197	0.747341
ATP11B	0.872261	1.01191	0.66314	-0.46297	-1.0618	-0.739786	-1.44437	-0.764042	-1.08579	1.09511	0.99031	0.926022
ATP11C	0.417107	1.16126	1.01065	-0.933204	-0.810626	-0.661355	-1.1748	-0.697406	-1.22411	0.944031	0.598778	1.36967
ATP13A2	0.562302	0.381962	0.372467	-1.49225	-1.61584	-1.5505	1.18439	1.01072	0.817794	-0.00700843	0.23036	0.105599
ATP13A3	0.0822104	0.469305	0.230406	1.23378	1.09039	1.06069	-1.70416	-1.34686	-1.43373	0.309608	0.0879187	-0.079561
ATP13A4	-0.449813	-0.540734	-0.535812	1.54135	1.5007	1.90009	-0.606445	-0.661868	-0.637462	-0.446193	-0.569292	-0.494532
ATP1A3	0.0354644	-0.042489	-0.205867	-0.590173	-1.17548	-1.87342	1.58357	0.770081	1.2985	-0.70534	0.350548	0.554602
ATP1B1	1.24244	1.10837	0.892847	-1.48204	-1.38244	-1.4471	-0.389296	-0.00180325	-0.212056	0.720442	0.299822	0.650813
ATP23	0.407705	0.954769	0.839826	-1.13918	-1.10865	-1.83409	-0.519799	-0.341323	-0.174089	1.11892	0.748765	1.04715
ATP2A1	-0.664586	-0.32895	-0.624361	0.152816	2.11742	2.04776	-0.614685	-0.579667	-0.560743	-0.267675	-0.462834	-0.214492
ATP2B1	0.101001	0.239098	0.238316	1.37433	1.30307	1.13793	-1.53391	-1.30139	-1.38635	-0.0168996	0.00424176	-0.159436
ATP2B4	0.86627	0.850004	0.412421	-1.67656	-1.5669	-1.65852	0.381869	0.605996	0.346863	0.535678	0.372845	0.530031
ATP2C1	0.760603	0.912678	0.624406	-1.24518	-1.40312	-1.56849	-0.593149	-0.170365	-0.185341	1.15203	0.80978	0.906151
ATP5F1A	0.26787	0.238202	0.357457	-1.67547	-1.69808	-1.51799	0.668024	0.773911	0.758247	0.60131	0.69944	0.527083
ATP5F1B	-0.327154	-0.00625833	0.0342312	-1.52466	-1.47444	-1.30905	1.33535	0.948695	1.27524	0.311753	0.398835	0.337459
ATP5F1D	-0.891069	-0.84831	-0.670649	1.46328	1.60633	1.6076	0.0509626	-0.221161	0.134897	-0.736832	-0.732032	-0.763026
ATP5MJ	-1.03724	0.550971	0.282892	-1.1473	-0.978754	-1.64562	1.77132	0.461059	0.988804	0.416279	0.173671	0.163914
ATP5PO	-0.282597	0.166254	0.0801446	-1.37789	-1.66149	-1.34901	1.24574	0.888129	1.32183	0.279759	0.302657	0.386476
ATP6AP1L	-0.314613	-0.24172	-0.227722	2.42066	0.965824	0.348753	-1.38246	-0.920842	-0.57909	0.664901	-0.5552	-0.178498
ATP6AP2	0.850679	0.903147	0.971002	-1.32256	-0.911184	-1.29395	-0.817371	-0.447664	-0.761845	1.25075	0.835231	0.743776
ATP6V0A1	0.214541	-0.0878733	-0.662442	-1.8914	-1.34732	-0.24778	1.53536	1.10398	1.20494	0.157546	-0.00277415	0.0232279
ATP6V0B	-0.821028	-0.652532	-0.697843	1.76497	1.3623	1.75815	-0.2561	-0.415514	-0.296083	-0.515528	-0.646512	-0.584286
ATP6V0C	-0.159127	-0.338612	-0.255109	-0.956698	-1.31421	-1.09134	2.02466	1.06597	1.27513	-0.313089	0.0303891	0.0320384
ATP6V1C1	-0.24827	-0.331978	-0.37002	1.78592	1.48569	1.44677	-1.12662	-0.883836	-0.971701	-0.240599	-0.277794	-0.267563
ATP6V1FNB	-0.484954	-0.349823	-0.876592	0.578327	1.54955	2.35349	-0.490548	-0.72621	-0.340924	-0.556721	-0.0192004	-0.636393
ATP7A	1.04024	1.11458	1.0388	-1.24724	-1.2619	-1.0285	-0.753338	-0.379547	-0.87381	1.00384	0.652846	0.694019
ATP8A1	0.30431	0.384321	0.445374	1.34086	0.632027	0.893588	-1.58212	-1.47071	-1.62757	0.433124	-0.00372322	0.250529
ATP8A2	-0.285826	-0.470714	-0.650931	2.26149	1.31688	1.19323	-0.462403	-0.672927	-0.39693	-0.450914	-0.789642	-0.591311
ATP8B2	0.480421	0.137277	0.476037	-1.3773	-1.58503	-1.62332	1.03023	1.20408	0.871061	-0.19433	0.328489	0.252384
ATP8B3	-0.439825	-0.505495	-0.40263	2.67562	0.25543	1.31855	-0.462503	-0.430211	-0.582757	-0.416266	-0.551597	-0.458309
ATP8B4	0.991732	0.40151	0.12278	2.51325	-0.368827	0.257035	-0.965821	-1.07319	-0.00414074	-0.742676	-0.716176	-0.415481
ATP9B	0.590624	0.343306	0.136624	-1.37842	-1.68957	-1.75309	0.674736	1.08116	0.645294	0.355199	0.610546	0.383581
ATR	0.983952	1.16378	0.72783	-0.325614	-0.184526	-0.189908	-1.75761	-1.07071	-1.48631	0.72636	0.732258	0.680496
ATRAID	0.217211	-0.261587	0.251753	-1.67055	-1.18611	-1.36222	1.73854	0.886106	0.822135	0.0826256	-0.0427665	0.524875
ATRN	0.900774	0.564553	0.848586	-1.73334	-1.55005	-1.441	-0.0725098	0.558808	0.0406997	0.303238	0.846981	0.733261
ATRNL1	0.990133	1.11408	0.863617	-0.590747	-0.854611	-0.946792	-1.26452	-0.740159	-1.23583	0.917932	0.788933	0.957969
ATRX	1.11367	1.01924	0.738909	0.40473	0.41285	-0.00295502	-1.67078	-1.39006	-1.64861	0.340858	0.499371	0.182772
ATXN1	-0.163034	-0.34162	-0.367231	1.76991	1.46869	1.62283	-0.862454	-0.83315	-0.756254	-0.513792	-0.529063	-0.494834
ATXN3	0.251018	0.547801	0.343502	1.44992	-0.117732	1.23481	-1.76039	-1.105	-1.42964	0.687277	0.0845916	-0.186167
ATXN7L2	-0.603881	-0.880944	-0.496356	1.81661	1.10073	1.79389	-0.0569793	-0.048549	-0.385998	-0.755166	-0.571149	-0.912202
ATXN7L3B	-0.503106	0.0940902	0.104007	-1.42027	-1.22183	-1.29736	1.34813	1.1951	1.47855	0.249438	0.127402	-0.154147
AUH	-0.0493642	-0.0836215	-0.0437652	2.17	1.57802	0.674255	-0.957669	-0.57698	-1.00759	-0.512033	-0.374265	-0.81699
AUP1	-0.58288	-0.753689	-0.779408	1.28531	1.93334	1.55945	-0.263785	-0.369177	0.0527459	-0.65718	-0.65107	-0.773664
AURKA	0.00918378	0.237878	0.307738	-1.47236	-1.81745	-1.47036	0.984631	0.836831	0.857238	0.57255	0.595488	0.358637
AURKB	-0.303942	0.124062	0.1615	-1.50521	-1.56684	-1.14546	1.58083	0.63272	1.30845	0.0536896	0.354605	0.305587
AUTS2	1.70101	0.967392	0.922846	-1.54511	-1.16428	-1.49551	-0.222404	0.198522	-0.100329	0.070999	0.251903	0.414966
AVIL	-0.413598	-0.532661	-0.599928	1.65042	1.84162	1.45241	-0.586369	-0.55316	-0.647708	-0.498528	-0.447503	-0.664994
AVL9	-0.116441	-0.111846	-0.106899	1.68019	1.41741	1.40109	-1.41437	-0.941553	-1.00883	-0.0960816	-0.294024	-0.408645
AVPI1	-0.776803	-0.687675	-1.52282	0.591217	1.22278	1.64693	0.654369	0.385075	0.427832	-0.719822	0.105134	-1.32622
AZIN2	-0.636363	-0.491367	-0.416476	1.48969	2.41449	0.719869	-0.459994	-0.499132	-0.670277	-0.450902	-0.490569	-0.508967
B3GALNT1	0.377628	0.896968	0.607801	-1.56994	-1.35188	-1.75786	-0.238914	0.191666	0.387556	0.989952	0.755071	0.711959
B3GALT4	-0.152292	0.0705916	0.603275	-0.869707	-1.39693	-1.82192	1.46435	1.13906	1.00566	-0.0769643	0.263456	-0.228583
B3GALT5	1.00026	1.45251	0.511188	-1.34301	-1.07391	-1.62217	0.00746311	-0.246952	-0.332375	0.0500411	1.34199	0.254967
B3GALT6	-0.556703	-0.558998	-0.616994	1.96106	0.948518	1.7482	0.0973663	-0.39543	-0.213433	-0.760209	-0.966545	-0.686834
B3GLCT	0.784474	0.626952	0.6577	-1.54425	-1.4592	-1.70646	-0.213292	0.315254	0.127425	0.869353	0.654456	0.887581
B3GNT5	-0.563484	-0.256051	-0.472236	1.57345	1.85963	1.28016	-1.03548	-0.921038	-0.85046	-0.0242324	-0.259514	-0.330741
B3GNT6	-0.6306	-0.262685	-0.580871	2.59055	0.423762	1.36062	-0.416313	-0.47503	-0.523916	-0.6306	-0.333705	-0.521209
B3GNT7	0.783901	0.469843	0.652608	-1.70174	-1.56773	-1.32826	0.771601	1.09386	-0.148132	0.386681	-0.198782	0.78614
B4GALNT1	0.0401023	0.177493	0.415307	-1.41948	-1.09783	-1.61239	1.25154	1.54026	0.685713	-0.34683	0.61791	-0.251794
B4GALT1	0.0361532	-0.086286	0.339277	-0.698962	-0.968446	-1.28993	1.14734	2.02704	0.81442	-1.13655	-0.532783	0.348727
B4GALT3	-0.875972	-1.02966	-0.813263	0.631997	2.13158	1.25894	0.524301	-0.0679561	0.392966	-0.709625	-0.676658	-0.766641
B4GALT4	0.983023	0.940603	0.884154	-1.48908	-1.40053	-1.61442	-0.257093	0.152073	-0.231217	0.808349	0.476712	0.747426
B4GALT6	1.2685	0.316568	0.504746	-0.88563	-1.1924	-1.57155	-0.836985	-0.649718	0.00413	1.21109	0.699004	1.13224
B4GAT1	-0.128915	0.00405865	0.0121596	-1.35381	-1.54837	-1.38161	1.4727	1.01921	1.20258	0.103493	0.314399	0.284114
BAAT	-0.56072	-0.581539	-0.518755	1.51116	2.12384	1.24122	-0.607101	-0.547632	-0.589345	-0.550073	-0.481084	-0.439964
BABAM2	-0.493687	-0.630423	-0.847028	1.57074	0.532617	2.17689	0.292784	0.0182053	-0.299675	-0.982616	-0.909097	-0.428706
BACE1	0.342065	0.529145	0.269012	-1.56418	-1.29153	-1.84269	0.944363	1.07048	0.913207	0.257211	0.105653	0.267258
BACH1	-0.250443	-0.138074	-0.263436	1.35192	1.35077	1.83127	-1.21238	-1.02117	-1.11022	-0.157271	-0.175274	-0.20569
BACH2	-0.386031	-0.588307	-0.555878	1.55877	1.83512	1.55515	-0.619645	-0.612888	-0.454853	-0.629805	-0.479992	-0.621638
BAG2	-0.326504	-0.126165	-0.274438	1.23262	1.79122	1.59592	-1.15782	-1.09974	-0.883224	-0.178328	-0.309687	-0.263853
BAG3	-0.647436	-0.810296	-0.798937	1.20624	1.93237	1.39	0.201642	0.0541908	-0.0278594	-0.977859	-0.815026	-0.707039
BAIAP2	-0.55519	-0.879472	-0.754145	1.48514	1.45356	1.81812	-0.0380347	-0.15952	-0.149929	-0.885788	-0.648111	-0.686635
BAK1	-1.17161	-0.847463	-0.778004	1.10942	0.781806	1.5372	0.91996	0.532719	0.659441	-1.02861	-0.805419	-0.909446
BAP1	0.140961	-0.423066	-0.445607	-0.960515	-1.26658	-1.00643	1.70758	1.39622	1.43338	-0.311782	-0.206007	-0.0581429
BARD1	0.767726	1.06241	0.84878	-1.12619	-1.28509	-1.29137	-0.708963	-0.489464	-0.636753	1.20514	0.769641	0.884138
BATF2	0.904208	0.0715277	-0.257314	-0.939345	-1.86373	-1.40823	1.59386	0.507359	0.95269	0.17338	0.106909	0.158693
BATF3	-1.01295	-1.26191	-0.95337	0.0483507	0.913311	1.57365	0.680263	1.13003	0.943425	-0.416462	-0.870219	-0.77412
BAX	-0.727594	-0.604333	-0.659981	1.2712	1.97881	1.60175	-0.257123	-0.483896	-0.195556	-0.664552	-0.618593	-0.640134
BAZ1A	0.00397124	0.0662879	-0.0437858	1.41573	1.11549	1.40857	-1.57353	-1.15713	-1.38767	0.062531	0.123819	-0.0342783
BAZ2B	0.446603	0.987669	0.775787	0.186613	1.1154	0.448846	-1.75188	-1.32282	-1.64146	0.410726	0.199122	0.145398
BBC3	-0.548988	-0.560634	-0.541264	1.43534	1.87949	1.63672	-0.51239	-0.522296	-0.543309	-0.581286	-0.56838	-0.573002
BBIP1	-0.631137	-0.0223605	0.17227	1.02446	2.09074	0.944166	-1.43116	-0.973964	-1.10614	-0.0249219	0.115927	-0.157876
BBS10	1.11772	0.966662	1.23258	-1.17659	-1.36822	-1.15978	-0.605593	-0.570177	-0.527719	1.09997	0.385919	0.605233
BBS2	0.54127	0.221298	0.420718	-1.42295	-1.31979	-1.70734	-0.234172	0.118876	0.0472989	1.08503	1.02435	1.22541
BBS7	-0.156785	0.00729447	0.13638	1.57161	1.39142	1.12282	-1.37018	-1.13382	-1.43646	-0.0410062	-0.21566	0.124383
BBX	0.866526	1.06406	0.848452	-0.820458	-0.712079	-0.97996	-1.26458	-0.734732	-1.15385	0.987882	0.887613	1.01113
BCAM	0.770884	0.0873754	0.458473	-1.62266	-1.62555	-1.52256	0.992614	0.883353	0.726162	0.120772	0.266778	0.464354
BCAP29	1.01596	0.872	0.867223	-1.0003	-1.1965	-0.945646	-1.03093	-0.653937	-0.824315	1.29306	0.773897	0.829489
BCAR1	-0.402668	-0.6052	-0.591447	1.62482	1.44084	1.80681	-0.177068	-0.361393	-0.42252	-0.881938	-0.720902	-0.709336
BCAR3	-0.670592	-0.677469	-0.688935	1.53543	1.8382	1.53261	-0.211868	-0.454209	-0.33964	-0.677358	-0.627756	-0.558418
BCAS1	-0.229745	-0.360014	-0.740245	1.54178	1.75289	1.61197	-0.776028	-0.664087	-0.699263	-0.499142	-0.476941	-0.461173
BCAS2	-0.504242	-0.248706	-0.399597	1.49623	1.13281	1.9468	-1.14594	-0.945538	-0.932437	-0.0903553	0.0450031	-0.354031
BCAT1	-0.180311	0.159315	0.0906701	1.80522	1.16434	0.909156	-1.52414	-1.25097	-1.24901	0.0299625	0.169326	-0.123554
BCHE	0.807646	0.100893	1.59105	-1.22761	-1.22761	-1.22761	-0.447977	-0.314061	-0.573891	0.330287	0.819046	1.36983
BCKDHB	-0.152289	0.776526	0.26574	-1.4025	-1.72419	-1.37252	0.0277622	0.173042	0.618914	1.4869	0.594335	0.708285
BCKDK	0.590843	-0.567329	-0.417474	-1.43364	-0.888577	-0.793718	1.90847	1.10301	1.23604	-0.518807	-0.116093	-0.102724
BCL10	-0.60938	-0.425648	-0.564258	1.73172	1.79437	1.42084	-0.624191	-0.633704	-0.560801	-0.444203	-0.529673	-0.555078
BCL2	0.714504	0.968674	0.905307	-1.4519	-1.44927	-1.38999	-0.39772	-0.326483	-0.154216	1.08707	0.698207	0.795814
BCL3	-0.227101	-0.340435	-0.355132	-0.758376	-1.03944	-0.719567	1.72377	1.77183	1.32402	-0.424985	-0.60585	-0.348726
BCL6	-0.567585	-0.586251	-0.554814	1.44545	1.7335	1.7803	-0.5133	-0.533737	-0.539109	-0.555339	-0.559439	-0.54968
BCL7C	-0.507765	-0.277	-0.0752801	-1.09536	-1.07881	-1.28553	1.86064	1.14793	1.34621	0.148433	-0.17136	-0.012108
BCL9L	0.539042	0.144933	0.253375	-1.38858	-1.2445	-1.64974	1.28027	1.38315	0.915737	-0.180263	-0.00457309	-0.0488533
BCLAF1	0.32736	0.612477	0.449016	1.22714	0.789578	0.680004	-1.72199	-1.40811	-1.60422	0.414094	0.161077	0.073579
BCLAF3	0.821834	0.927893	1.0581	-0.574197	-0.762861	-0.622548	-1.39755	-1.13361	-1.00515	1.34661	0.874578	0.466911
BCO1	0.642498	0.640291	0.758702	-1.48289	-1.80802	-1.55137	0.581902	0.190103	0.966568	0.515847	0.309039	0.237334
BCOR	1.0606	0.524344	0.635299	-1.56954	-1.7652	-1.5027	0.414351	0.787621	0.319381	0.210894	0.322061	0.562888
BCORL1	0.418314	0.121481	0.192365	-1.34852	-1.73216	-1.3348	1.42754	1.14662	0.886655	0.172977	-0.0121226	0.0616499
BCR	0.67614	-0.124073	0.0120986	-1.85262	-1.01534	-1.32507	0.967062	1.6084	0.738944	-0.24599	0.386536	0.173914
BDH1	-0.203852	0.0283843	0.498949	-1.33794	-1.59956	-1.51774	1.25191	0.506196	1.36763	0.285105	0.25706	0.463856
BDKRB2	-0.719275	-0.507199	-0.0690287	0.631577	1.75314	2.16856	-0.375201	-0.36506	-0.428123	-0.675344	-0.964306	-0.449743
BDNF	-0.140639	-0.714928	-0.0173629	2.65297	1.0062	0.390107	-1.0924	-0.641532	-0.433482	-0.211215	-0.16402	-0.633705
BDP1	0.767344	0.803883	0.421948	0.68274	0.0290992	1.23238	-1.78509	-1.21514	-1.64455	0.353363	0.025365	0.328653
BEAN1	-0.503683	-0.328405	-0.387643	-0.318698	-0.883657	-0.656729	1.89406	0.420756	2.1693	-0.320528	-0.461862	-0.622918
BEND3	0.126368	0.375935	0.181789	-1.41146	-1.37393	-1.17966	1.35461	1.25243	1.38484	-0.414123	-0.173574	-0.123223
BEND4	-0.360574	-0.326579	-0.478505	1.15425	1.77409	1.93759	-0.683123	-0.575541	-0.634058	-0.661669	-0.517289	-0.628584
BEND6	0.844858	0.763874	1.16683	-1.00906	-1.02308	-0.825253	-1.08831	-0.847754	-0.820854	1.31892	1.00881	0.511011
BEND7	-0.388767	-0.635942	-0.44226	1.62579	1.60492	1.70512	-0.802375	-0.713243	-0.56927	-0.530262	-0.438027	-0.41569
BEST1	-0.553318	-0.538419	-0.572434	1.58179	1.76018	1.62878	-0.537269	-0.555276	-0.565063	-0.535679	-0.549064	-0.564224
BEST2	-0.447845	-0.447845	-0.447845	1.00457	2.88003	0.00107505	-0.302912	-0.447845	-0.447845	-0.447845	-0.447845	-0.447845
BET1	-0.759775	0.0316072	-0.176442	0.709958	1.4702	1.55391	-1.48803	-1.24531	-1.01269	0.703976	0.135442	0.0771538
BHLHA15	-0.536034	-0.588602	-0.492932	1.16998	1.85328	1.86169	-0.598679	-0.331455	-0.466102	-0.64598	-0.628525	-0.596641
BHLHE40	0.49809	0.167728	0.228664	-1.60121	-1.38594	-1.49513	1.2042	1.18998	1.03131	-0.0291683	0.0611028	0.13038
BHLHE41	-0.507767	-0.369487	-0.507767	2.78792	0.416886	1.02021	-0.507767	-0.371335	-0.437597	-0.507767	-0.507767	-0.507767
BHMT2	-0.295255	-0.533709	-0.205701	-0.533709	1.78443	2.38492	-0.533709	-0.533709	-0.533709	-0.533709	-0.533709	0.0675684
BICC1	1.27306	1.15444	1.01162	-1.04344	-1.15268	-1.17892	-0.966264	-0.506813	-0.712113	0.801401	0.608677	0.711027
BICD1	-0.198577	-0.388157	-0.363488	2.29088	1.17736	0.804267	-1.35408	-0.594474	-1.05488	-0.0183767	0.0101125	-0.310581
BICDL1	0.448168	0.25786	0.520414	-1.65639	-1.66001	-1.60346	0.742636	0.719252	0.792952	0.528468	0.439696	0.470408
BICDL2	-0.594149	-0.409443	-0.419388	1.08287	2.69944	0.572126	-0.594149	-0.594149	-0.28172	-0.46536	-0.594149	-0.401934
BIN1	-0.50177	-0.853049	-0.705054	1.65521	1.34869	1.77653	-0.0176752	-0.368226	-0.101864	-0.732175	-0.763731	-0.736895
BIN3	0.31534	0.0964947	0.289224	-1.43964	-1.41961	-1.48595	1.4885	1.06834	1.0713	0.0118137	-0.0566415	0.0608187
BIRC2	-0.263134	-0.150196	-0.312117	1.50134	1.20039	1.89278	-1.16703	-0.972658	-1.01922	-0.135382	-0.249537	-0.325238
BIRC3	-0.605631	-0.530299	-0.696557	1.79794	1.64832	1.37479	-0.548692	-0.037941	-0.167965	-0.600379	-0.78718	-0.846403
BIRC5	-0.911229	-0.0977823	-0.16715	-1.4046	-1.10146	-0.692984	1.7266	0.735465	1.65633	0.429911	-0.0700382	-0.103062
BIVM	0.94981	1.21855	1.12695	-1.06739	-1.05699	-0.949655	-1.0182	-0.735087	-0.820465	1.02006	0.610819	0.721597
BLM	0.160255	0.449299	0.206514	0.927032	0.724196	0.864979	-1.77284	-1.33809	-1.65804	0.867421	0.265315	0.303963
BLOC1S2	-0.55843	-0.518292	-0.404315	1.85864	1.61261	1.43042	-0.835441	-0.640782	-0.760396	-0.385878	-0.417745	-0.380397
BLVRA	-0.342027	0.496831	0.492759	-1.72738	-1.16877	-1.79357	0.621863	0.58228	0.927199	0.708887	0.691228	0.510704
BLZF1	-0.299557	-0.0313609	-0.243537	1.42129	1.3286	1.49358	-1.34843	-1.18966	-1.2502	0.172771	-0.0819673	0.0284696
BMF	0.0872654	0.326992	0.212307	-1.62675	-1.30949	-1.78662	0.653672	1.14233	0.815976	0.230351	0.468805	0.785155
BMP2	-0.558101	-0.508026	-0.644063	2.19607	1.32887	1.33223	-0.541654	-0.513298	-0.532938	-0.500503	-0.513975	-0.544608
BMP2K	1.18179	1.3171	1.04453	-1.1134	-1.31463	-0.972382	-0.840826	-0.603703	-0.67365	0.746393	0.730268	0.498505
BMP3	1.37206	1.20973	0.835692	-1.24454	-1.24454	-1.24454	-0.473229	-0.57864	-0.611456	0.477427	0.65015	0.851897
BMP4	-0.482664	-0.515833	-0.549081	0.734108	2.24076	1.7193	-0.455275	-0.545606	-0.630331	-0.570455	-0.403961	-0.540967
BMP8B	-0.587969	-0.716812	-0.498865	0.913159	1.26195	2.46321	-0.320288	-0.362292	-0.498245	-0.50165	-0.588072	-0.564127
BMPR1A	1.14564	1.00297	0.884269	-0.469149	-0.872277	-1.07114	-1.23297	-0.917413	-1.06765	0.826248	0.791223	0.980247
BMPR1B	-0.322979	-0.446704	-0.481427	2.76988	0.618461	0.804004	-0.910275	-0.59794	-0.572513	-0.300812	-0.312778	-0.246922
BMPR2	1.04198	1.11001	0.928202	-1.13292	-1.14898	-1.22538	-0.832718	-0.574429	-0.698539	1.05192	0.7634	0.717446
BMT2	-0.269989	0.853266	0.0882301	1.35096	1.5808	0.632659	-1.44912	-1.24244	-1.29388	0.0694958	-0.375864	0.0558807
BNIP1	-0.916722	-0.736688	-0.722405	1.45616	1.56809	1.69759	-0.0134641	-0.176172	0.0150257	-0.792023	-0.79882	-0.580573
BNIP2	0.159807	0.807138	0.433247	0.99678	0.314658	0.857595	-1.89046	-1.45144	-1.39582	0.774725	0.215558	0.178209
BOC	-0.316501	-0.325411	-0.606042	0.827186	1.27048	2.49489	-0.534532	-0.606042	-0.606042	-0.385909	-0.606042	-0.606042
BOD1	-0.726464	-0.637755	-0.554474	1.82804	1.26059	1.80403	-0.425116	-0.435711	-0.390785	-0.595424	-0.736624	-0.390299
BOD1L1	0.701173	0.364582	0.514766	0.64113	1.1024	0.649048	-1.75623	-1.38886	-1.65855	0.0902951	0.278808	0.461427
BOK	-0.360915	-0.224399	-0.191156	-0.723451	-0.933082	-1.24642	1.94357	1.23529	1.4842	-0.272188	-0.386243	-0.325205
BOLA1	-0.711425	-0.314735	-0.0277076	-0.912824	0.325884	-2.00436	1.62053	0.969811	1.35535	-0.105333	-0.0565835	-0.1386
BORA	-0.40564	0.0675187	-0.142025	0.903355	1.79511	1.54285	-1.38027	-1.02445	-1.19192	-0.000951202	-0.12162	-0.0419476
BORCS5	-0.385209	-0.111341	-0.0424003	0.188932	-2.15751	-1.15771	1.24488	0.96004	1.44826	0.401577	-0.211781	-0.177732
BPGM	0.932046	0.844442	0.838069	-1.72198	-1.60034	-1.45864	-0.023119	0.439214	0.227284	0.671337	0.384583	0.467111
BPIFC	-0.589232	-0.310618	-0.378342	2.8258	0.528594	0.818153	-0.475639	-0.589232	-0.589232	-0.472671	-0.526279	-0.241303
BPNT2	0.701803	1.052	0.665526	-1.32954	-1.54074	-1.62483	-0.399707	-0.0833684	0.160328	1.00431	0.656876	0.737341
BRAF	0.304828	0.486675	0.16059	1.03074	0.428791	1.37703	-1.75209	-1.30524	-1.57546	0.340713	0.20925	0.294174
BRCA1	1.05768	1.14524	0.984065	-0.924124	-0.877611	-0.85031	-1.22477	-0.755235	-1.0443	0.958373	0.801959	0.729035
BRCA2	1.34136	1.01927	0.981791	0.155253	-0.982226	-0.645539	-1.38204	-1.09575	-1.23026	0.778048	0.550668	0.50942
BRD2	-0.697476	-0.785373	-0.770359	1.54137	1.60056	1.71812	-0.174562	-0.247802	-0.23821	-0.688397	-0.634879	-0.622994
BRD3	0.552556	0.491618	0.355658	-1.31394	-1.73736	-1.52519	0.971278	0.907873	1.21157	-0.0704611	0.115089	0.0413134
BRD3OS	-0.336994	0.0992882	-0.157376	-1.24672	-1.53915	-1.05166	1.47553	0.831177	1.58681	0.611079	-0.0216982	-0.250272
BRD9	-0.568392	0.0767709	-0.0453443	-1.70868	-1.27732	-1.00918	1.33411	0.972627	1.47639	0.316937	0.214425	0.217653
BRF2	-1.13858	-0.952552	-0.696422	1.425	1.74331	1.42728	0.158891	-0.0751533	-0.0352139	-0.525927	-0.593248	-0.737384
BRI3	0.435137	0.886604	1.10578	-0.99456	-1.17398	-1.66501	0.986637	1.39472	0.35624	-0.521904	-0.495411	-0.314257
BRICD5	0.167977	0.44893	0.521062	-1.15703	-1.94488	-1.26962	0.683447	0.771189	1.47631	0.653108	-0.0406227	-0.309881
BRINP1	1.10868	0.721231	0.646355	-1.80792	-1.59483	-1.41696	0.614736	0.205361	0.475986	0.338417	0.337454	0.371494
BRIX1	-0.387781	-0.257504	-0.205961	1.84663	1.56612	1.28252	-1.12028	-0.946448	-0.882061	-0.168612	-0.440738	-0.285892
BRK1	-0.302686	0.163775	0.461827	-1.04323	-2.11722	-1.30782	0.945707	0.60026	1.22529	0.482721	0.428313	0.463071
BROX	0.769904	0.945031	0.537359	0.315744	0.0829984	0.516113	-1.68772	-1.47134	-1.63645	0.929551	0.186599	0.512211
BRPF1	-0.652957	-0.742815	-0.709327	1.69926	1.58471	1.58616	-0.150176	-0.279368	-0.26423	-0.739224	-0.663406	-0.668625
BRSK1	-0.451566	-0.579807	-0.572987	0.777317	1.72738	2.19895	-0.389905	-0.577536	-0.309551	-0.703634	-0.504827	-0.613836
BRWD1	0.568831	1.06129	0.734915	0.622076	0.396792	0.150911	-1.78796	-1.34066	-1.67552	0.648217	0.191822	0.429283
BSDC1	-0.762343	-0.777391	-0.795175	1.72868	1.53499	1.42239	0.0755692	-0.0376179	-0.0805349	-0.88188	-0.661038	-0.76564
BSG	-0.0896062	-0.322958	-0.185898	-1.2728	-1.0379	-1.05935	1.92124	0.746486	1.64125	0.016963	-0.0617168	-0.295696
BST2	-0.235608	0.15066	-0.191093	-1.44066	-1.44162	-1.39486	1.24928	0.819769	1.48513	0.374324	0.390769	0.233909
BTAF1	0.0465128	0.0498461	0.0303784	1.4442	1.42347	1.39002	-1.46367	-1.01276	-1.28203	-0.203245	-0.14812	-0.274603
BTBD10	-0.478806	-0.168901	-0.273747	1.43523	1.8236	1.54897	-0.909676	-0.821487	-0.921689	-0.527553	-0.393322	-0.312609
BTBD2	0.918994	0.265056	0.179296	-1.37158	-1.42706	-1.56346	1.30423	1.16875	0.698096	-0.30178	-0.0715908	0.201048
BTBD3	0.519197	1.05278	0.387828	-1.42219	-1.47879	-1.60452	-0.199865	-0.0792744	0.0173338	0.841381	0.96827	0.99786
BTBD6	0.0226212	-0.0848979	-0.146823	-0.92897	-1.4606	-1.48566	1.64437	1.05661	1.39511	0.00892969	3.95896e-07	-0.0206906
BTC	0.816555	0.648483	0.601258	-1.50294	-1.3413	-1.42663	-0.529702	-0.048084	-0.116806	1.45514	0.695506	0.74852
BTD	0.17675	0.0178159	0.170354	-1.43113	-1.57805	-1.48085	1.39098	0.899232	1.07964	0.105426	0.128968	0.52087
BTF3L4	-0.506111	-0.403888	-0.549883	1.46006	1.68079	1.77646	-0.807365	-0.602742	-0.662091	-0.289146	-0.666186	-0.429895
BTG1	-0.591137	-0.485368	-0.528037	1.66325	1.81687	1.46464	-0.51967	-0.516169	-0.439509	-0.47776	-0.651361	-0.735763
BTG2	-0.657086	-0.672004	-0.622295	1.66916	1.76619	1.49617	-0.373061	-0.42254	-0.313251	-0.659646	-0.618139	-0.593507
BTG3	-0.569539	-0.566248	-0.404188	1.72237	1.6399	1.60298	-0.598434	-0.561927	-0.573175	-0.490134	-0.629981	-0.571617
BTN1A1	-0.515612	-0.515612	-0.380662	1.10313	2.66353	0.685184	-0.515612	-0.515612	-0.515612	-0.515612	-0.4619	-0.515612
BTN2A2	-0.6345	-0.487497	-0.485256	1.41245	1.90624	1.57782	-0.68127	-0.568764	-0.838816	-0.435954	-0.254732	-0.509724
BUB1	0.358662	0.0238118	0.156738	1.04027	1.13111	1.23433	-1.7444	-1.37576	-1.35054	0.394633	-0.070697	0.201835
BUB1B	1.1628	0.783222	0.960097	-1.31936	-1.22474	-1.16739	-0.80589	-0.469488	-0.557624	0.895225	0.809883	0.933268
BYSL	-0.911327	-0.731185	-0.772414	1.38625	1.89227	1.28275	0.255238	-0.130369	0.0427668	-0.878722	-0.670991	-0.764256
C1GALT1	0.310582	0.963266	0.505306	0.557061	0.879322	0.0856907	-1.91044	-1.33231	-1.50899	0.867839	0.339572	0.243108
C1GALT1C1	0.438868	0.821237	1.24686	-1.61644	-1.06354	-1.5252	-0.430014	-0.309767	-0.0742467	1.1026	0.78374	0.625901
C1GALT1C1L	0.687713	0.924026	0.69559	-1.92694	-0.338283	-1.59358	-0.420181	-0.0777499	-0.292685	0.972046	1.26413	0.10591
C1QL1	0.865877	0.439911	0.300263	-1.64297	-1.25428	-1.64297	0.667653	1.39657	0.647915	0.120078	-0.231082	0.333032
C1QL4	0.0227089	0.359422	-0.620247	-1.56907	-1.56907	-1.08199	1.26146	0.638074	1.24932	0.851333	0.261058	0.196992
C1QTNF1	-0.338716	-0.710234	-0.602345	2.03928	1.78899	0.892653	-0.253237	-0.18259	-0.527574	-0.737279	-0.631359	-0.737591
C1QTNF6	0.755249	0.273316	0.265924	-1.55377	-1.49532	-1.55377	1.38668	0.783652	0.79738	0.174307	0.0461994	0.120154
C2CD2	0.687768	0.495594	0.219329	-1.30683	-2.24211	-1.14501	0.646982	0.177443	0.984199	0.519773	0.613483	0.349389
C2CD2L	-0.5276	-0.941368	-0.516087	2.14259	1.36526	1.07035	0.0359276	-0.139941	-0.19811	-1.07725	-0.530702	-0.683076
C2CD6	-0.429631	-0.175852	-0.429631	-0.429631	1.26734	2.77519	-0.429631	-0.429631	-0.429631	-0.429631	-0.429631	-0.429631
C3	-0.821343	-0.830862	-0.851655	0.442309	0.249635	0.203755	1.60451	1.4248	1.26358	-0.92505	-0.930774	-0.828904
C8B	-0.693519	-0.364071	-0.506494	1.10119	0.628252	2.6348	-0.62636	-0.498493	-0.0248094	-0.486778	-0.470202	-0.693519
C9	-0.551607	-0.411688	-0.551607	1.35396	2.25523	1.21535	-0.551607	-0.551607	-0.551607	-0.551607	-0.551607	-0.551607
CA12	0.250553	0.303971	0.247047	-1.52284	-1.29099	-1.64903	1.18615	1.40324	0.818294	0.0774255	0.0118087	0.164364
CA2	-0.474783	-0.278935	-0.530355	1.97771	1.67242	1.19299	-0.727588	-0.584881	-0.837496	-0.423755	-0.644517	-0.340799
CAB39	0.17166	0.211179	0.136999	1.15626	0.933483	1.42524	-1.72178	-1.35695	-1.32274	0.307258	-0.0594446	0.118823
CABIN1	0.185953	0.277491	0.244517	-1.29739	-1.28687	-1.26908	1.39042	1.71194	0.862253	-0.43992	-0.135511	-0.243804
CABLES1	-0.647467	-0.606444	-0.606754	1.49415	1.85802	1.57933	-0.409177	-0.356692	-0.411064	-0.616467	-0.582546	-0.694882
CABLES2	0.218858	-0.0629694	-0.10017	-1.34629	-1.40537	-1.29053	1.62614	0.948451	1.35113	-0.132085	0.295952	-0.103116
CABYR	-0.554762	-0.482276	-0.477811	1.77006	1.62887	1.55011	-0.695365	-0.585327	-0.737233	-0.51128	-0.48105	-0.423933
CACHD1	1.12946	0.983514	1.05218	-1.45779	-1.63281	-1.48077	-0.120604	0.33477	-0.0419582	0.276488	0.441501	0.516024
CACNA1A	-0.410841	-0.466059	-0.446715	1.7253	1.679	1.53845	-0.686624	-0.650288	-0.658939	-0.47797	-0.432899	-0.712414
CACNA1C	-0.539586	-0.539586	-0.539586	1.86367	1.95917	1.03343	-0.539586	-0.539586	-0.539586	-0.539586	-0.539586	-0.539586
CACNA2D1	-0.526262	-0.545847	-0.536956	1.25912	1.69456	1.95808	-0.647211	-0.555013	-0.60762	-0.434655	-0.549306	-0.508897
CACNB1	-0.245562	-0.577676	-0.523276	0.545674	0.77833	2.8161	-0.507626	-0.185592	-0.556361	-0.570122	-0.266437	-0.707455
CACNB2	-0.254416	-0.403099	-0.457186	1.97701	1.58456	1.2824	-0.883937	-0.535791	-0.78122	-0.642963	-0.531384	-0.353981
CACNB3	0.835716	0.717819	0.608488	-1.43403	-1.6795	-1.73187	0.64835	0.830382	0.361943	0.4311	0.32426	0.0873422
CACNB4	0.832261	1.31795	0.720682	-0.521155	0.291299	0.468877	-1.64757	-1.09406	-1.65011	0.0828468	0.838995	0.359973
CACNG7	0.963858	0.26472	-0.0533921	-1.90882	-1.01721	-1.55485	0.170569	0.574336	0.986253	0.643747	1.06662	-0.135841
CACTIN	-0.577111	-0.578708	-0.379502	-0.825721	-0.747828	-0.956403	1.60742	1.82235	1.3864	-0.322681	-0.144892	-0.283323
CADM3	0.667285	0.426381	0.448958	-1.64918	-1.69013	-1.57623	0.81649	0.706572	0.445703	0.290836	0.701007	0.412304
CADM4	-0.185956	0.271137	0.187797	-0.742431	-1.90198	-1.32973	1.03713	1.51631	0.801837	0.652266	0.310245	-0.616621
CADPS2	0.918563	1.23676	0.867864	-1.02932	-1.56783	-0.671495	-1.15046	-0.160643	-0.818398	0.796046	0.736245	0.842671
CALB1	-0.134036	-0.219549	-0.558055	1.40619	1.80036	1.65526	-0.60523	-0.803698	-0.474337	-0.667929	-0.730371	-0.66861
CALCB	-0.56925	-0.56925	-0.519328	1.94579	1.19483	1.76284	-0.56925	-0.551898	-0.551401	-0.514066	-0.489771	-0.56925
CALCOCO2	0.790862	0.565403	0.668419	-1.51379	-1.47546	-1.65629	-0.145586	0.404656	-0.181538	0.854059	0.949795	0.739469
CALCRL	-0.504352	-0.525304	-0.515697	2.24036	1.78313	0.628711	-0.525304	-0.525304	-0.525304	-0.525304	-0.490891	-0.514738
CALD1	0.901653	1.09293	0.911727	-0.771595	-1.20663	-1.11116	-1.06466	-0.773695	-0.738351	0.99757	1.03947	0.722749
CALM1	0.346523	0.618145	0.611789	-1.4963	-1.6826	-1.4882	-0.185621	0.243668	0.193327	1.06281	0.882813	0.893644
CALM3	0.369845	-0.0012893	0.263739	-1.51583	-1.60957	-1.49398	1.30094	0.89604	0.973278	0.210592	0.267585	0.338652
CALU	0.889025	0.75985	0.854781	-1.54273	-1.35807	-1.51212	-0.496882	-0.0727327	-0.0338167	0.93237	0.888601	0.691725
CAMK1	0.223465	0.087093	0.375384	-1.41492	-1.39514	-1.64145	1.45173	0.752657	1.19082	0.0521847	0.0773866	0.240799
CAMK2B	-0.131137	0.112362	0.1813	-1.72505	-1.26329	-1.00393	1.66448	1.118	0.663562	-0.264597	-0.231199	0.879509
CAMK2G	0.533026	0.24846	0.455762	-1.66314	-1.82958	-1.36807	0.730826	0.803306	0.88821	0.334156	0.380875	0.48617
CAMK2N2	0.870115	0.631707	0.154666	-0.955476	-1.82826	-1.39436	1.14076	1.23386	0.780802	-0.372617	-0.0472943	-0.213908
CAMKMT	0.619569	1.16005	1.2793	-1.77717	-1.36503	-1.36185	-0.0595262	0.223673	0.0131092	0.527964	0.0948847	0.645014
CAMSAP2	0.705211	0.474288	0.0854198	0.669876	0.88112	1.36608	-1.73565	-1.33591	-1.51925	0.107063	0.242874	0.0588639
CAND2	0.0643185	0.582164	0.240634	-1.8857	-1.18891	-1.10263	1.16037	0.980896	1.38601	-0.280151	-0.207455	0.250458
CANT1	-0.0317848	-0.122147	-0.0860017	-1.27179	-1.37254	-1.32832	1.5974	1.30752	1.19769	-0.0227264	0.0121951	0.120499
CAP1	0.61976	0.578967	0.5215	-1.6246	-1.70464	-1.64255	0.509862	0.545051	0.581454	0.52727	0.52489	0.563031
CAP2	0.865039	0.710154	0.898141	-1.56787	-1.49178	-1.20215	-0.826038	0.104965	-0.000860237	0.838686	0.741252	0.930458
CAPN1	0.0613255	-0.00150409	0.139115	-1.45635	-1.41409	-1.36096	1.44274	1.11282	1.28696	-0.0389034	0.125244	0.103602
CAPN2	0.951988	0.955648	0.949901	-1.44354	-1.58035	-1.41968	-0.408246	0.023525	-0.139963	0.624241	0.739599	0.746882
CAPN3	-0.410698	-0.512716	-0.517163	0.623024	1.0612	2.70689	-0.48307	-0.500242	-0.553389	-0.494532	-0.424261	-0.495038
CAPN5	0.791038	-0.142004	0.31987	-1.28633	-1.4854	-1.7207	1.22789	1.17793	0.655631	0.30293	0.0940511	0.0650964
CAPN7	0.656581	0.900136	1.04965	-0.981098	-1.01255	-1.26854	-0.982855	-0.635003	-0.761606	1.17258	0.911239	0.951472
CAPS	0.35689	1.22477	0.709196	-2.17798	-1.44605	-0.63523	0.542128	0.451712	0.0694582	0.0707386	-0.205536	1.03991
CAPZB	0.0781249	0.182115	0.100013	-1.49026	-1.35818	-1.53372	1.34888	0.886969	1.35692	0.269818	0.0814184	0.0778946
CARD19	0.0703334	0.353925	-0.151255	-1.49359	-1.43944	-1.54887	1.22113	0.999762	1.13415	-0.0039196	0.440087	0.41769
CARD9	-0.569247	-0.529602	-0.472157	1.51795	2.14507	1.20458	-0.595344	-0.56368	-0.544962	-0.559746	-0.507308	-0.525555
CARF	1.3629	1.06202	1.16879	-1.08518	-0.899283	-0.961383	-1.10259	-0.743089	-0.752819	0.822856	0.776409	0.351373
CARHSP1	0.176112	0.11761	0.508281	-1.50821	-1.67175	-1.54601	1.23677	0.88134	0.565258	0.218449	0.367426	0.654718
CARM1	0.512225	-0.0271778	-0.0536321	-1.3876	-1.38334	-1.4657	1.31416	1.14932	1.2745	-0.169764	0.211926	0.0250693
CARMIL1	1.54311	0.872307	0.903545	-1.51524	-1.24115	-1.24293	-0.59579	-0.0891553	-0.389229	0.41337	0.476184	0.864976
CARMIL2	-0.336362	-0.775061	-0.259828	1.41572	1.79754	1.66486	-0.638384	-0.447679	-0.818026	-0.74895	-0.360118	-0.493709
CARNS1	1.21728	1.18987	1.79425	-1.37326	-1.02348	-1.04297	-0.573509	0.381465	-0.25841	-0.497904	-0.0731435	0.259799
CARS1	-0.811691	-0.814748	-0.640889	1.0572	1.27735	2.29655	-0.13018	-0.471973	-0.0459821	-0.568003	-0.473284	-0.674345
CARS2	-0.788382	-0.695154	-0.824975	1.16447	2.08918	1.18751	0.195078	-0.0581728	0.168597	-0.676185	-0.833736	-0.928225
CASC3	-0.17711	-0.277738	-0.285046	-1.11979	-1.10678	-1.21147	1.3511	1.3995	1.74104	-0.206321	-0.0593905	-0.0479975
CASD1	0.56732	1.24967	0.771035	-0.828851	-1.07362	-1.09776	-1.11497	-0.756735	-0.726992	1.27503	0.885702	0.850163
CASKIN2	0.10351	0.0753035	0.249743	-1.27562	-1.49111	-1.47957	1.23511	1.31382	1.23912	-0.225797	0.0541259	0.201362
CASP10	-0.579826	-0.559018	-0.48	1.00772	2.55941	1.02632	-0.536286	-0.53839	-0.471137	-0.557045	-0.359212	-0.512543
CASP2	0.360603	0.395084	0.0966981	-1.51314	-1.45403	-1.61507	1.13032	1.05977	1.10453	0.137677	0.0841728	0.213389
CASP3	-0.323283	0.0926438	0.0880432	1.37475	1.24631	0.747022	-1.56753	-1.49773	-1.28879	0.533555	0.463136	0.131871
CASP6	-0.270689	0.585978	0.674636	-1.59977	-1.49885	-1.5845	0.344345	0.257842	0.450728	1.13101	0.70267	0.80661
CASP8AP2	1.05922	1.16899	0.981525	-0.847475	-1.09854	-0.798072	-1.17692	-0.731692	-1.02056	0.801068	0.84779	0.814671
CASP9	-0.846816	-0.486658	-0.0183137	-1.72903	-1.33626	0.494094	1.49903	0.671184	1.46499	-0.0590826	-0.0704989	0.417358
CASQ2	0.956772	-0.149442	0.181626	0.122177	-1.29021	-1.29021	0.718173	1.98403	0.709562	-1.07328	-0.118585	-0.750603
CASR	1.04526	0.827466	0.648727	-1.45778	-1.62566	-1.62566	0.309312	0.928458	0.238462	0.591943	-0.0380078	0.157485
CAST	1.03848	0.970492	0.866691	-1.55572	-1.459	-1.47962	-0.227369	-0.15872	-0.0488538	0.743467	0.661965	0.648177
CAT	0.360369	0.293779	0.348512	-1.59137	-1.72469	-1.5752	0.852887	0.622703	0.764607	0.480059	0.759311	0.40903
CATSPER4	-0.551631	-0.497975	-0.424713	2.37137	1.24232	1.14236	-0.551631	-0.551631	-0.551631	-0.523571	-0.551631	-0.551631
CAV1	-0.0895739	-0.122678	-0.199287	-0.547799	-0.860389	-1.33336	1.13308	1.87646	1.58639	-0.219148	-0.59407	-0.629629
CAVIN1	0.159539	0.243572	0.205941	-1.47426	-1.45058	-1.51189	1.38611	1.10369	1.07001	0.0622158	0.106226	0.0994286
CBL	0.568593	0.733323	0.753063	-1.24332	-1.74955	-1.82148	-0.0341687	0.71147	0.658321	0.425748	0.382225	0.615775
CBLB	1.09242	1.05558	0.730603	-1.27261	-1.16166	-1.27628	-0.748607	-0.501629	-0.590857	0.964452	0.924006	0.784593
CBLIF	-0.469973	0.932709	-0.653568	2.3241	0.527613	-0.3871	-1.00715	-0.949572	-1.07375	0.692033	0.258608	-0.193948
CBLL1	0.0500806	-0.14211	0.0167959	2.12989	0.570653	1.21673	-1.32694	-1.06032	-1.29386	-0.218091	-0.0858602	0.14303
CBLN4	0.836144	0.749893	0.615992	-1.75656	-1.43335	-1.34231	-0.412572	0.278286	-0.0235705	1.09383	0.678556	0.715665
CBR4	0.643205	1.08647	1.0165	-0.871132	-1.00889	-1.19003	-1.00898	-0.865832	-0.688153	1.24598	0.679412	0.961442
CBWD1	-0.209994	-0.00634035	0.0842346	1.57577	0.569938	1.36756	-1.53667	-1.26333	-1.36029	0.423572	-0.154113	0.509655
CBX1	0.648451	0.953399	0.817041	-1.6239	-1.08517	-1.24836	-0.555088	-0.308056	-0.539616	1.13711	0.814985	0.989198
CBX2	0.277303	0.250635	0.0951427	-1.27647	-1.6184	-1.44481	1.3033	1.21611	1.09564	-0.257835	0.235388	0.124
CBX4	-0.632732	-0.702986	-0.60839	1.22004	1.46223	2.13016	-0.239999	-0.378414	-0.298237	-0.689106	-0.700113	-0.562455
CBX7	0.08296	-0.339706	0.625964	-2.11787	-1.24675	-1.01395	1.18788	0.534226	0.590465	0.487371	0.155217	1.05419
CC2D1B	0.0286059	-0.268355	-0.0809999	-1.3831	-1.39623	-0.97624	1.42823	1.33775	1.48186	-0.117518	-0.20662	0.152612
CC2D2A	-0.229519	-0.356205	-0.426463	2.18161	1.07663	1.50856	-0.747332	-0.687124	-0.789138	-0.564761	-0.432744	-0.53352
CCAR1	0.791196	0.579693	0.536995	0.481063	0.575293	0.636807	-1.84227	-1.30852	-1.75948	0.39254	0.510886	0.405791
CCDC102A	0.598641	0.660856	0.644369	-2.46111	-0.0709029	-1.03379	0.772025	0.898401	0.893496	-0.142918	-0.106705	-0.65236
CCDC107	-0.575359	-0.12741	0.754273	-0.980362	-1.4994	-1.37908	1.82185	1.18909	0.415185	0.0152784	0.179778	0.186153
CCDC115	-0.163333	-0.266469	-0.231511	-1.24924	-0.907329	-1.73029	1.26926	1.20432	1.46659	0.473802	0.179269	-0.0450692
CCDC116	-0.605447	-0.438069	-0.524537	1.31196	0.808096	2.47528	-0.217861	-0.51186	-0.573647	-0.420499	-0.663618	-0.639805
CCDC125	-0.470991	-0.482611	-0.459033	1.64355	2.21043	0.88455	-0.615446	-0.713181	-0.430731	-0.322274	-0.53849	-0.705767
CCDC126	-0.434472	-0.512635	-0.678874	0.107439	1.91318	2.25809	-0.666757	-0.386827	-0.363631	-0.338189	-0.640235	-0.257089
CCDC130	-0.782254	-0.795813	-0.744784	1.18143	2.26811	1.17377	0.0260022	-0.116189	-0.398202	-0.674196	-0.507346	-0.630523
CCDC138	0.211315	0.135145	-0.139796	2.23234	1.12109	0.0986449	-1.50114	-1.06954	-1.05766	0.107135	-0.324391	0.186861
CCDC14	0.627168	0.753378	0.362678	1.2739	0.242854	0.043451	-1.87343	-1.29706	-1.51591	0.693427	0.25757	0.431967
CCDC148	-0.692684	-0.422855	-0.452865	2.81513	0.137868	0.779418	-0.9234	-0.705258	-0.414553	-0.105807	0.153203	-0.168193
CCDC149	-0.778742	-0.803095	-0.494974	2.20209	1.37426	1.21019	-0.39742	-0.462995	-0.33037	-0.649044	-0.334488	-0.535411
CCDC15	0.0140771	0.95429	-0.349073	-0.0111246	1.16892	1.99236	-1.48949	-0.799046	-1.32858	-0.0791068	-0.045489	-0.0277291
CCDC150	-0.168895	-0.319288	-0.248787	0.587557	1.98574	1.74801	-1.02327	-0.95953	-1.18596	-0.0902665	-0.0434774	-0.281826
CCDC157	-0.585117	-0.82714	-0.58093	1.52382	1.70079	1.62551	-0.321534	-0.00119207	-0.655447	-0.525051	-0.8413	-0.512403
CCDC163	-1.24569	-0.947923	-0.853209	1.81719	1.74816	0.77767	0.21904	-0.0902099	-0.137065	-0.815036	-0.17443	-0.298492
CCDC167	-0.660223	-0.661527	-0.548818	-1.23289	-0.918058	-0.243819	2.00866	0.972307	1.46041	0.22133	0.0860503	-0.48343
CCDC168	-0.475985	-0.510499	-0.496664	1.19408	1.69798	1.98669	-0.697887	-0.619309	-0.725248	-0.45853	-0.406818	-0.487802
CCDC17	-0.227788	-0.256952	-0.415043	1.17006	1.58844	2.01441	-0.87121	-0.609076	-0.732682	-0.43095	-0.890112	-0.339096
CCDC173	0.00718344	0.151919	-0.340151	0.850266	1.33216	2.03541	-1.22059	-1.06078	-1.22266	-0.155155	-0.276303	-0.101299
CCDC18	0.316541	0.712592	0.464775	1.59685	0.217589	0.366168	-1.71249	-1.17293	-1.6873	0.387885	0.320792	0.189535
CCDC181	0.0658326	0.0386369	-0.319245	1.24241	0.744965	0.442474	-1.70763	-1.06116	-1.50083	1.45777	0.308111	0.288665
CCDC183	0.655093	0.436697	0.0976847	-1.90486	-1.2966	-1.56127	0.799947	0.619993	0.902487	0.0402739	0.446781	0.763775
CCDC186	-0.107963	-0.216163	-0.244307	1.51456	1.86013	1.0599	-1.14723	-1.06334	-1.16564	-0.058936	0.0110768	-0.442084
CCDC198	1.41495	1.09779	0.72202	-1.21869	-0.656585	-1.03702	-1.10953	-0.538688	-0.9215	1.02913	0.84181	0.376298
CCDC25	0.947871	0.706362	0.910252	-1.46754	-0.914944	-0.813591	-0.956565	-0.618108	-0.809172	0.755673	0.979561	1.2802
CCDC34	-0.213915	0.445961	0.831984	1.41076	0.312487	-0.036584	-1.7347	-1.38995	-1.38018	0.740333	0.688443	0.325363
CCDC39	-0.438238	0.471161	-0.122901	1.77992	-0.324726	0.552815	-1.58211	-1.1019	-1.2351	1.17591	0.299158	0.526017
CCDC50	1.22815	1.54179	1.13877	-1.15526	-1.17821	-1.28395	-0.637607	-0.508876	-0.379318	0.695096	0.204902	0.334504
CCDC59	-0.477807	-0.224363	-0.164445	1.75722	1.57617	1.38827	-0.977699	-0.922212	-1.00116	-0.0865459	-0.398441	-0.468989
CCDC60	-0.567786	-0.372827	-0.567786	2.08738	0.735869	1.89424	-0.567786	-0.471609	-0.567786	-0.567786	-0.567786	-0.466344
CCDC62	-0.483993	-0.573159	-0.547074	1.65031	2.05557	1.17861	-0.590774	-0.573808	-0.560123	-0.513829	-0.546302	-0.495431
CCDC66	0.0408681	0.0911838	-0.177648	1.68535	1.02689	1.53609	-1.32615	-1.10417	-1.24639	0.0434875	-0.350254	-0.219257
CCDC69	-0.376442	-0.428157	-0.598349	-0.883125	-0.776163	-0.531578	1.88483	1.54703	1.46331	-0.42204	-0.449682	-0.429625
CCDC71	0.225331	-0.544861	-0.485598	-0.876649	-1.00017	-0.821464	1.6085	1.69059	1.41636	-0.281683	-0.533398	-0.396964
CCDC74B	0.987276	-0.210017	0.916204	-2.05133	-1.01474	-1.48736	0.744085	0.294821	0.564639	0.494715	0.0665032	0.695202
CCDC8	-0.169371	0.000777389	-0.0425442	-1.10646	-1.71591	-1.04754	1.90365	1.16341	0.832161	0.181578	-0.018717	0.0189737
CCDC81	-0.685203	0.155184	-0.455461	2.66086	0.85507	0.758012	-0.621265	-0.565514	-0.754588	-0.409994	-0.592484	-0.344616
CCDC82	0.64609	0.479082	0.536871	0.48186	1.13046	0.387594	-1.80576	-1.33525	-1.64291	0.765838	0.101528	0.254598
CCDC85B	-0.624862	-0.619796	-0.611869	1.52198	1.82202	1.59073	-0.342886	-0.411355	-0.394712	-0.615766	-0.654518	-0.658973
CCDC85C	0.0180745	0.101129	0.0604496	-1.43437	-1.38313	-0.986837	1.68735	0.946193	1.48579	-0.245505	-0.115777	-0.133374
CCDC88A	0.758151	1.15035	0.926582	-0.251346	-0.243442	-0.667249	-1.58337	-1.16774	-1.33867	0.974655	0.828866	0.613205
CCDC88C	0.420237	0.318756	0.597127	-1.60561	-1.3219	-1.56545	0.543454	1.26844	1.20439	-0.301773	0.0704336	0.371908
CCDC9	-0.762277	-0.554201	-0.576689	1.18244	2.07392	1.57084	-0.279701	-0.32532	-0.357003	-0.610345	-0.655772	-0.705894
CCDC91	0.0319872	0.551255	-0.0289669	1.1114	0.61842	1.73843	-1.6134	-1.23427	-1.37282	0.198789	0.0432418	-0.0440656
CCDC92	0.916544	-0.00210802	0.165676	-1.42098	-1.62604	-1.60328	1.08431	0.572148	1.06629	0.349426	0.169646	0.328371
CCDC92B	1.31265	-0.128852	0.669258	-1.36959	-1.7683	-1.39859	0.499529	0.36915	0.430382	0.497542	1.00996	-0.123138
CCDC97	0.317877	-0.317722	0.0613735	-0.882004	-1.04555	-1.69269	1.90062	1.0258	1.06448	-0.403414	-0.234627	0.205862
CCER2	-0.383356	-0.397623	-0.36513	1.19295	2.75871	0.0987934	-0.4195	-0.40363	-0.603751	-0.314336	-0.440849	-0.722277
CCHCR1	-0.405044	-0.323221	-0.322281	-0.983823	-0.992195	-1.59969	1.6987	1.07514	1.41096	0.252235	0.059894	0.129327
CCL2	-0.593214	-0.589527	-0.575528	1.24367	1.54146	2.09544	-0.449672	-0.439368	-0.458033	-0.597142	-0.592841	-0.585256
CCL20	-0.68305	-0.68305	-0.68305	1.29543	2.23118	1.15151	0.0573064	-0.396389	-0.240741	-0.68305	-0.68305	-0.68305
CCL25	-0.680729	-0.495193	-0.793113	1.90308	0.447604	2.17099	-0.36708	-0.373608	-0.302132	-0.478937	-0.495581	-0.535292
CCL7	-0.518965	-0.518965	-0.518965	2.80724	0.569786	0.851814	-0.242369	-0.518965	-0.353719	-0.518965	-0.518965	-0.518965
CCM2	-0.349608	-0.194041	-0.274167	-1.21116	-1.14669	-1.1565	1.69896	1.12814	1.56351	-0.182985	0.0436201	0.0809272
CCN3	0.466768	1.5594	0.830962	-1.4706	-1.4706	-1.4706	-0.296144	0.592574	0.521743	-0.08692	0.650795	0.172606
CCNA1	1.24969	1.40174	0.628736	-1.59193	-1.43178	-1.13826	-0.395801	-0.410469	0.0851926	0.537198	0.464395	0.60129
CCNA2	0.980724	0.466135	0.925767	-1.61424	-1.44147	-1.31414	-0.321538	-0.0457154	-0.252617	0.994203	0.613109	1.00978
CCNB1	-0.0945544	0.551175	0.241224	-2.00223	-1.38518	-1.33955	0.679341	0.68848	0.846072	0.921617	0.387315	0.506281
CCNB1IP1	-0.571826	-0.525164	-0.490648	1.74598	1.46822	1.74594	-0.602843	-0.622915	-0.555208	-0.528639	-0.532603	-0.5303
CCNB2	0.512865	0.750329	0.557113	-1.21473	-1.88727	-1.75365	0.35541	0.538756	0.329306	0.898611	0.483483	0.42977
CCNC	-0.538596	-0.0198851	-0.29565	1.61226	1.20978	1.45246	-1.28834	-1.18633	-1.07615	0.425057	-0.137913	-0.156689
CCND1	0.680886	0.499455	0.613276	-1.514	-1.63011	-1.66576	0.616218	0.359967	1.16023	0.257846	0.122217	0.499772
CCND3	0.10147	-0.135073	0.00947782	-1.00469	-1.33426	-1.21487	1.7995	1.1374	1.39528	-0.40557	-0.205097	-0.143575
CCNE2	0.530235	0.698825	0.814733	-0.936818	-1.04159	-0.49748	-1.25647	-0.750751	-1.05179	1.10048	1.05491	1.33572
CCNF	0.0704465	0.0309804	0.407232	-0.716693	-1.69609	-2.02557	0.928203	1.19027	0.795999	0.158163	0.552471	0.304585
CCNJ	-0.372207	-0.165418	0.184884	1.32321	1.78102	0.94566	-1.26904	-1.30007	-1.24455	0.0197246	0.301472	-0.204688
CCNJL	0.420315	-0.394286	0.0275008	-1.28945	-2.01132	-0.634841	1.38545	1.0433	1.22104	-0.0840607	0.15963	0.156722
CCNL1	-0.30821	-0.324575	-0.257824	1.61591	1.6091	1.54492	-1.03828	-0.850815	-0.994215	-0.212431	-0.433591	-0.349995
CCNP	-0.547102	-0.547102	-0.547102	1.6201	2.29042	0.792602	-0.547102	-0.547102	-0.547102	-0.547102	-0.547102	-0.326304
CCNT1	0.276339	0.357903	-0.0700603	0.748491	1.48607	1.54326	-1.5241	-1.242	-1.31256	0.0412654	-0.19672	-0.107891
CCNT2	0.115894	0.173401	0.0687261	1.55383	0.753666	1.47325	-1.5752	-1.15246	-1.40204	0.102877	-0.114966	0.00302185
CCP110	1.26355	0.933142	0.406421	0.400713	-0.106196	-0.413353	-1.73972	-1.24393	-1.44976	0.609878	0.469303	0.869945
CCPG1	0.820705	1.13721	0.794614	-0.603811	-0.906689	-1.14583	-1.10484	-0.883569	-1.02235	0.925701	0.892181	1.09668
CCR7	-0.503994	-0.503994	-0.440285	-0.045475	2.19753	2.047	-0.503994	-0.43756	-0.367319	-0.503994	-0.503994	-0.433922
CCSER2	1.18773	1.21367	0.700365	-0.935607	-1.00457	-1.16283	-1.0466	-0.570119	-0.871978	1.13738	0.678976	0.673573
CCT6B	-0.45763	0.165186	-0.365326	1.11564	1.75352	1.52599	-1.2983	-1.12476	-0.930879	0.133712	-0.338936	-0.178216
CD109	1.01423	1.32113	0.998343	-0.85503	-1.23682	-1.19066	-0.935928	-0.601422	-0.740408	0.94859	0.483242	0.794728
CD163	0.780798	1.57119	1.54138	-1.35794	-0.152613	-1.35794	-0.990483	-0.557638	-0.306038	0.103147	0.0675617	0.658564
CD163L1	-0.693578	-0.571275	-0.346426	0.972072	2.16877	1.62315	-0.50659	-0.452243	-0.693578	-0.245873	-0.624492	-0.629941
CD177	0.508465	0.0852611	0.161258	0.385662	-0.0488043	2.49289	-1.27663	-1.11213	-1.15739	0.0399847	-0.295906	0.21735
CD24	0.817424	0.93068	0.989596	-1.55865	-1.50136	-1.38424	-0.304206	-0.180066	-0.0424557	0.971772	0.530825	0.730676
CD276	-0.77533	-0.89719	-0.867952	1.08448	1.50897	1.78924	0.297604	0.155212	0.15632	-0.771604	-0.69354	-0.986216
CD40	-0.603609	-0.606328	-0.635223	-0.682479	-0.582506	-0.366625	1.77176	1.58557	1.59232	-0.565654	-0.404143	-0.503077
CD46	0.530295	1.21852	0.834022	-1.02508	-1.08502	-1.26848	-1.00791	-0.740464	-0.386718	1.26419	0.849697	0.816958
CD58	0.701074	0.448104	0.658094	-0.929255	-1.48894	-1.23196	-0.842901	-0.417833	-0.428107	1.09493	1.07663	1.36017
CD59	0.148333	0.287855	0.301387	-1.65138	-1.47621	-1.70365	0.795467	0.911068	0.877963	0.536954	0.509245	0.462969
CD63	-0.627929	-0.111522	0.00569207	-1.28683	-1.19901	-1.27234	1.67892	0.92415	1.46176	0.221674	0.0803539	0.125087
CD68	0.839329	-0.201865	0.299646	-1.53436	-1.22589	-1.44158	1.30988	1.04538	1.17967	-0.140858	-0.0905897	-0.0387647
CD70	-0.823307	-0.913119	-0.614877	1.14343	1.08947	2.15049	0.205594	0.0440607	0.111466	-0.92419	-0.762242	-0.706779
CD79A	-0.551219	-0.446737	-0.594488	2.03173	1.26161	1.60863	-0.552566	-0.520599	-0.589543	-0.512072	-0.621916	-0.512827
CD81	-0.209194	-0.142315	-0.15554	-1.67795	-0.962315	-1.09715	1.6442	0.937686	1.52845	0.0189786	0.200259	-0.0851124
CD82	-0.437238	-0.614877	-0.227612	-0.749385	-0.921261	-0.672002	1.69512	1.63225	1.56309	-0.42806	-0.413641	-0.426383
CD9	0.192671	0.650347	0.610994	-1.58954	-1.59375	-1.70362	0.312904	0.427527	0.47309	0.862122	0.798692	0.558553
CD99L2	0.537915	0.190157	0.585467	-1.4069	-0.999751	-1.84223	1.35577	1.37234	0.454656	-0.0586987	-0.16372	-0.0249992
CDADC1	-0.38885	-0.527724	-0.391291	1.89412	0.920924	1.85614	-1.13195	-0.575419	-0.304711	-0.158851	-0.813842	-0.378547
CDC14A	0.612905	0.388997	0.133556	1.79893	0.473668	0.452421	-1.65783	-1.35553	-1.32565	0.537339	0.250188	-0.308994
CDC20	-0.152131	-0.0575367	-0.111547	-1.41401	-1.2162	-1.14566	1.66554	1.10904	1.45234	-0.20888	-0.0309828	0.110022
CDC25A	-0.676209	-0.826419	-0.811419	1.24363	1.84362	1.59858	-0.0480692	-0.142656	0.059124	-0.717981	-0.75272	-0.769485
CDC25C	0.00561586	-0.173431	-0.141878	-1.28191	-1.54996	-1.54498	1.26349	0.937026	1.15899	0.675143	0.20115	0.450744
CDC37L1	-0.682686	-0.185641	-0.245208	1.66351	1.19201	1.48488	-1.33909	-1.04511	-1.01325	0.292846	0.0820924	-0.204351
CDC42BPB	0.698148	0.419225	0.454222	-1.68249	-1.47216	-1.58292	0.810185	1.16428	0.71148	0.068512	0.304097	0.107427
CDC42BPG	-0.585743	-0.560552	-0.53223	1.61231	1.44522	1.89285	-0.566411	-0.517134	-0.508539	-0.572374	-0.534919	-0.572474
CDC42EP1	-0.630695	-0.795097	-0.598433	1.62145	1.64181	1.3519	0.329105	-0.179334	-0.120931	-0.924047	-0.767439	-0.928291
CDC42EP3	-0.1224	-0.0900944	-0.133145	1.55703	1.58213	1.58059	-1.00632	-1.00233	-0.850885	-0.382606	-0.515951	-0.616019
CDC42EP4	-0.515836	-0.746542	-0.056084	-0.536472	-0.431514	-1.34404	1.47056	1.96463	1.22604	-0.284792	-0.308992	-0.436954
CDC7	0.494552	0.219178	0.423131	1.0097	0.66374	0.873005	-1.93021	-1.24075	-1.52592	0.826805	0.0174118	0.169342
CDC73	0.360555	0.38934	0.0697079	0.67878	0.654757	1.53862	-1.85005	-1.29174	-1.42238	0.521902	0.240369	0.110145
CDCA3	0.181077	0.115976	0.119047	-1.51291	-1.59812	-1.42144	1.40153	0.974096	0.974966	0.274821	0.15475	0.336209
CDCA5	-0.0945653	-0.0318276	0.194194	-1.31005	-1.43649	-1.66169	1.06047	1.35437	1.07155	0.292247	0.106211	0.455582
CDCA7L	0.824541	0.830067	0.69406	-1.50997	-1.62836	-1.74321	0.262849	0.387581	0.52706	0.653594	0.416204	0.285579
CDH16	0.3083	0.192315	0.56841	-1.4333	-1.71271	-1.66805	0.910329	0.818906	0.924795	0.277655	0.32813	0.485223
CDH2	1.05441	0.612721	0.634595	-1.47936	-1.75671	-1.27024	-0.274329	0.00633622	-0.0550751	0.919056	0.753251	0.855354
CDH24	0.592842	0.186064	-0.0123012	-1.58072	-1.54502	-1.26336	1.33075	1.04629	1.04592	-0.253008	0.171745	0.280806
CDH3	0.415426	0.0848283	0.541451	-1.24242	-2.29451	-0.343387	1.29601	1.33349	-0.0678942	0.0647565	-0.130091	0.342335
CDH6	1.1472	1.01993	1.0055	-1.42872	-1.30967	-1.35678	-0.490363	-0.189439	-0.490187	0.833241	0.504195	0.7551
CDH8	1.3269	0.920674	0.766708	-1.18333	-1.14312	-1.38927	-0.705221	-0.642422	-0.437102	0.887432	0.789632	0.809111
CDHR2	0.377235	0.0808692	0.0681123	-1.82777	-1.0397	-1.00532	1.64355	1.31955	0.796468	-0.441738	-0.251859	0.280607
CDIP1	-0.378811	-0.296036	-0.239071	-1.15315	-1.30696	-0.751062	1.87424	1.2278	1.3729	-0.341287	-0.214173	0.205614
CDK17	-0.565371	-0.203554	-0.488061	1.85415	1.32941	1.67222	-0.922476	-0.688301	-0.707586	-0.333932	-0.558081	-0.388408
CDK19	1.13479	0.980073	0.776095	-1.317	-1.20774	-1.07092	-0.888902	-0.447266	-0.617121	1.1058	0.850032	0.70215
CDK20	-0.568538	-0.570114	-0.534855	1.93617	1.93449	0.947257	-0.478821	-0.395945	-0.556298	-0.612307	-0.531154	-0.569893
CDK2AP2	-0.689807	-0.741367	-0.726958	1.51653	1.61341	1.78403	-0.308767	-0.38152	-0.326028	-0.531379	-0.626513	-0.581628
CDK5R1	-0.431402	-0.487825	-0.830394	1.61556	1.66311	1.6265	-0.241394	-0.504564	-0.428183	-0.624681	-0.507884	-0.848841
CDK5RAP1	-0.72353	-0.653044	-0.724094	1.82171	1.95726	0.996036	-0.405335	-0.448137	-0.144914	-0.392799	-0.540448	-0.742713
CDK7	-0.677478	-0.540991	-0.453798	1.56166	1.38064	1.96858	-0.721959	-0.602087	-0.549612	-0.435942	-0.550398	-0.378622
CDK8	-0.321351	-0.553216	-0.333547	1.66834	1.53333	1.66786	-0.873822	-0.807853	-0.821499	-0.443549	-0.457385	-0.257314
CDKL1	-0.433074	0.0937036	-0.157278	0.683687	0.631533	2.73254	-0.86487	-0.709349	-0.50749	-0.736173	-0.618025	-0.115202
CDKL2	-0.178217	0.24204	0.175251	1.85181	0.268853	0.938722	-1.66069	-1.33257	-1.27177	0.41445	0.37865	0.17346
CDKL5	1.1011	1.2833	1.01009	-1.4926	-1.06371	-1.12728	-0.810534	-0.196019	-0.63618	0.588667	0.405485	0.937691
CDKN1A	-0.62738	-0.612342	-0.608631	1.62977	1.69534	1.63532	-0.423628	-0.46936	-0.416466	-0.606982	-0.596965	-0.598674
CDKN1C	1.21344	1.6449	-0.221196	0.228972	-0.938358	1.41027	0.260255	-0.275375	-0.146946	-1.22654	-0.599552	-1.34986
CDKN2AIPNL	-0.247923	-0.173539	-0.257685	-1.02436	-1.22053	-1.5724	1.53757	0.796778	1.55867	0.608867	-0.128018	0.122565
CDKN2C	0.343366	0.706762	0.616709	-1.49851	-1.58532	-1.62892	0.142481	0.0568573	0.0939275	0.792241	1.04561	0.914785
CDKN3	1.32583	0.969468	0.119352	-0.755767	-1.40341	-1.60063	-0.562214	-0.437247	-0.384751	0.985368	1.01029	0.733712
CDO1	-0.478601	-0.421396	-0.478601	0.300481	0.668958	2.95285	-0.478601	-0.478601	-0.362487	-0.299109	-0.446287	-0.478601
CDON	0.187886	0.237444	-0.0682187	-1.54341	-1.4303	-1.78173	0.6915	0.547075	0.660464	0.773194	0.867986	0.858103
CDPF1	-0.118266	-0.667832	-0.604922	-1.40423	-0.991586	-0.373458	1.66201	1.59485	1.27402	-0.0101113	-0.386968	0.0264862
CDS2	0.409564	0.487382	0.323684	-1.79523	-1.53804	-1.49038	0.748123	1.10513	0.722967	0.300836	0.256633	0.469329
CDSN	-0.259672	-0.104179	-0.698927	-0.750951	-0.504339	-1.30183	1.83315	1.53235	1.34333	-0.323646	-0.313646	-0.451636
CDYL2	-0.598684	-0.44112	-0.337615	1.18117	1.0787	2.42357	-0.642964	-0.431048	-0.405874	-0.695338	-0.482478	-0.648321
CEACAM19	-0.514006	-0.519802	-0.561767	1.49477	2.16488	1.20092	-0.572539	-0.559941	-0.568787	-0.564707	-0.544078	-0.454947
CEACAM20	-0.184827	-0.262388	-0.21499	2.61657	1.05238	0.487767	-1.00729	-0.826855	-0.843347	-0.327882	-0.139091	-0.350044
CEBPB	-0.542812	-0.546765	-0.509676	0.907756	2.67396	0.811363	-0.245426	-0.213766	-0.399723	-0.653256	-0.62511	-0.65654
CEBPD	-0.743144	-0.798939	-0.65688	0.336394	0.445348	0.124306	1.87281	1.27027	1.05173	-0.862628	-1.03397	-1.0053
CEBPG	-0.539584	-0.237823	-0.401477	1.64464	1.45474	1.7501	-0.888107	-0.851617	-0.830352	-0.368973	-0.367114	-0.36442
CEBPZ	0.0294304	0.0273058	-0.0620812	1.46558	1.2233	1.1845	-1.51008	-1.23306	-1.42808	0.324986	0.0123975	-0.0342014
CEL	-0.798343	-0.746312	-0.489901	0.645527	2.81207	0.468133	-0.3892	-0.162354	-0.618886	-0.179645	0.105334	-0.646422
CELF3	-0.457711	-0.572123	-0.572123	2.44836	1.65241	-0.572123	-0.572123	-0.243896	-0.572123	0.239743	-0.321563	-0.456724
CELF5	0.741618	0.434414	1.25098	-1.31494	-0.934589	-1.70951	0.121357	-0.566124	0.113508	-0.194427	0.450748	1.60696
CELF6	-0.532823	-0.582255	-0.471687	0.896639	2.56663	1.11037	-0.546397	-0.521958	-0.622573	-0.396735	-0.37939	-0.51982
CELSR1	0.515286	0.489883	0.453903	-1.40438	-1.69612	-1.50202	0.938041	1.37475	0.486008	-0.187603	0.280348	0.251904
CELSR2	0.845099	0.442873	0.575545	-1.59163	-1.63785	-1.62512	0.625626	0.921058	0.341023	0.0628091	0.509969	0.53059
CELSR3	-0.329456	-0.22584	-0.683548	1.23738	1.32085	2.22504	-0.644533	-0.436774	-0.637972	-0.716348	-0.501666	-0.607138
CEND1	-0.386115	-0.386115	-0.386115	0.24383	-0.0768198	3.11862	-0.33897	-0.386115	-0.292228	-0.337738	-0.386115	-0.386115
CENPA	0.446465	0.781495	0.685828	-1.72848	-1.4589	-1.72226	0.686705	0.351271	0.596122	0.662291	0.393339	0.306123
CENPB	-0.0515211	-0.0318694	-0.227892	-1.22216	-1.20209	-1.11097	1.72926	1.28227	1.40552	-0.357194	-0.181119	-0.0322239
CENPC	0.620386	0.649502	0.416035	0.762048	-0.352411	0.37298	-1.71595	-1.04412	-1.85242	0.439423	1.03151	0.673011
CENPE	0.964408	1.32636	0.782119	-0.486088	-0.920839	-0.428422	-1.31881	-1.07665	-1.24225	0.806599	0.982845	0.610736
CENPF	1.21593	1.18909	0.899559	-0.21831	-0.150353	-0.240365	-1.56804	-1.21351	-1.53414	0.527619	0.617768	0.474754
CENPI	0.524978	1.12958	0.894035	-1.08333	-1.63799	-1.15767	-0.725901	-0.333083	-0.421862	0.951052	0.960385	0.899803
CENPK	0.167817	0.380541	0.0759953	1.51488	0.16503	0.310094	-1.59512	-1.53978	-1.40898	1.06056	0.442016	0.42695
CENPQ	0.109558	0.193028	0.380034	0.449606	1.41249	0.0140155	-1.61354	-1.48032	-1.46312	1.12317	0.317355	0.557715
CENPX	-0.534356	-0.135009	-0.145209	-1.02328	-1.25191	-1.31623	1.82696	1.08363	1.34162	0.107298	-0.0200378	0.0665138
CEP104	0.454609	0.485778	0.245083	-1.86862	-1.63747	-1.33876	0.650504	0.673627	1.01677	0.387335	0.602861	0.328281
CEP120	0.290725	0.225016	0.0401087	0.757224	1.00684	0.879176	-1.79444	-1.36835	-1.59786	0.688034	0.473434	0.400099
CEP128	-0.259093	-0.176633	-0.424348	1.63013	1.73798	1.236	-1.24029	-0.94303	-0.958847	-0.0215383	-0.281181	-0.299136
CEP131	0.234393	-0.589839	0.0556503	-1.20713	-1.81054	-1.35621	0.946866	1.10851	0.465584	0.423628	0.825173	0.903905
CEP135	0.173159	0.157062	-0.00353144	0.652692	2.17612	0.38483	-1.32672	-1.20054	-1.50505	0.29286	0.277714	-0.0786004
CEP152	-0.181124	0.000883081	0.0817262	1.18468	1.74535	0.997136	-1.47815	-1.19292	-1.36665	-0.0372933	0.0559244	0.190446
CEP162	0.0777152	0.160169	0.482397	1.71517	0.886873	0.912892	-1.54617	-1.27525	-1.41724	0.0299311	-0.284472	0.257987
CEP170	1.43268	1.20168	1.0119	-0.748264	-0.789829	-0.777878	-1.31154	-0.805647	-1.07383	0.668061	0.522884	0.669773
CEP170B	0.548134	0.0508422	-0.173007	-1.29127	-1.28361	-1.43275	1.30951	1.26832	1.27846	-0.541272	0.213289	0.0533547
CEP19	1.32629	0.510917	0.479687	-1.72645	-1.4534	-1.12606	-0.195288	-0.103869	-0.298974	0.923846	0.914445	0.748854
CEP192	1.0231	1.10037	0.930856	-1.05924	-1.37821	-0.991923	-1.03753	-0.281116	-0.754482	0.913229	0.508752	1.02619
CEP250	0.892369	0.445681	0.664972	-1.777	-1.34223	-1.71222	0.085861	0.592708	0.301425	0.417925	0.604721	0.825797
CEP290	0.136336	0.454036	0.751579	-0.142621	1.24061	1.12388	-1.5039	-1.33058	-1.72103	0.461036	0.407409	0.123249
CEP295	0.478912	0.511243	0.324339	0.39575	1.2024	0.743433	-1.81676	-1.33301	-1.6457	0.280182	0.341448	0.517759
CEP295NL	1.76561	0.78164	0.0853262	-0.655205	-1.64739	-1.36054	0.244157	0.506688	-0.598291	-0.404903	1.19325	0.0896552
CEP350	1.19714	1.25198	0.535133	0.0491571	-0.19714	-0.106158	-1.66553	-1.13315	-1.61915	0.550202	0.693502	0.444016
CEP44	-0.661423	0.0891067	-0.257469	1.12365	1.27037	1.866	-1.4566	-0.565023	-1.26323	-0.288113	0.0688024	0.0739247
CEP55	0.63664	0.988385	0.896855	-1.00899	-0.886566	-0.652543	-1.27623	-0.817365	-0.993559	1.24768	0.897949	0.967749
CEP57	0.00704768	0.124185	0.00995895	1.92193	0.937918	0.759305	-1.53594	-1.29379	-1.29452	0.349245	0.0493406	-0.0346857
CEP57L1	0.146506	0.102973	0.467718	1.24437	0.155042	1.02743	-1.67317	-1.31904	-1.57812	0.981856	0.341462	0.102976
CEP63	0.342186	0.346645	0.440796	1.26052	0.964331	0.273755	-1.74938	-1.39579	-1.56476	0.534703	0.476107	0.0708984
CEP70	0.336948	1.42325	1.00757	-0.827842	-0.338516	-0.996662	-1.21139	-0.772848	-1.04684	1.59565	0.433418	0.397257
CEP76	-0.358572	-0.443418	-0.310341	1.87754	1.4654	1.35173	-1.10777	-0.726451	-0.93586	0.095393	-0.570115	-0.337534
CEP78	0.869996	1.0235	0.922014	-1.62094	-1.20061	-1.51591	-0.411707	-0.176603	-0.116312	0.617425	0.594237	1.0149
CEP85L	-0.439674	-0.366056	-0.482178	1.5841	1.6048	1.71317	-0.845731	-0.741346	-0.790749	-0.432649	-0.301245	-0.502434
CEP95	-0.291316	-0.356232	-0.439217	1.40229	1.08991	2.16941	-1.00325	-0.825631	-0.895624	-0.252285	-0.268666	-0.329388
CEPT1	-0.59508	-0.502966	-0.556166	1.28572	2.03391	1.55547	-0.649231	-0.550232	-0.352606	-0.302513	-0.664385	-0.701927
CERCAM	0.227436	0.185471	0.11526	-1.37544	-1.19769	-1.94509	1.23822	1.17458	0.686093	-0.00262228	0.38383	0.509951
CERK	0.214649	0.560046	0.188289	-1.47138	-1.39807	-1.72601	1.21501	0.83367	1.12126	0.0928163	0.203436	0.166279
CERKL	0.63319	0.677402	0.794026	-2.00824	-1.00123	0.0520429	-0.601173	-0.770044	-0.734573	1.08943	1.08259	0.786577
CERS2	-0.182708	0.0880639	-0.011936	-1.47816	-1.56229	-1.15962	1.40033	0.878041	1.45518	0.074214	0.316154	0.182739
CERS3	-0.514192	-0.686526	-0.42313	1.58829	1.91959	1.42281	-0.629777	-0.631594	-0.460501	-0.453597	-0.560724	-0.570646
CERT1	-0.286135	-0.245558	-0.220372	1.70222	1.2736	1.5508	-1.25807	-1.02785	-1.09184	-0.135968	-0.150988	-0.109837
CES4A	-0.484377	-0.484377	-0.484377	2.67289	1.37584	0.101143	-0.484377	-0.484377	-0.484377	-0.484377	-0.274852	-0.484377
CETN2	0.872698	0.925479	0.549553	-1.2828	-0.97155	-1.21786	-0.929103	-0.50687	-0.59737	1.37507	1.04993	0.732832
CETN3	-0.61009	-0.134645	0.118259	1.24762	1.17918	1.36893	-1.50901	-1.24949	-1.25333	0.201943	0.564795	0.0758331
CFAP126	1.12878	0.908823	1.4799	-1.0222	-1.32115	-1.35272	-0.592136	-0.5082	-0.511682	0.283767	0.792985	0.713839
CFAP251	-0.175876	-0.749745	-0.067552	1.76854	1.69773	1.2804	-0.395894	-0.800221	-1.02149	-0.785586	-0.458133	-0.292174
CFAP36	-0.308977	-0.194839	-0.164726	1.22172	1.86389	1.5392	-1.13545	-0.878651	-1.08007	-0.152164	-0.373063	-0.336873
CFAP44	-0.184152	0.155497	-0.233968	2.02449	1.44908	0.959887	-1.16111	-0.880742	-1.14559	-0.307342	-0.274105	-0.401949
CFAP53	-0.305321	0.201668	-0.434463	0.912049	-0.00153301	2.70103	-0.638449	-0.873268	-1.14357	-0.152132	-0.214971	-0.0510377
CFAP65	-0.337933	-0.551267	-0.30068	0.910547	1.29209	2.44107	-0.59419	-0.417445	-0.532432	-0.637986	-0.697229	-0.574548
CFAP69	-0.458996	0.19272	0.034162	1.36183	1.86484	1.19977	-1.36981	-0.90141	-0.970041	-0.489352	-0.267084	-0.196624
CFAP70	-0.616667	-0.653629	-0.420083	1.3799	2.39367	0.772505	-0.783607	-0.681676	-0.739004	-0.231964	-0.112637	-0.306809
CFAP97	1.23955	1.05874	0.51184	-0.806713	-0.922206	-0.728693	-1.2635	-0.758658	-1.11384	1.04358	0.998488	0.741414
CFB	-0.666751	-0.740834	-0.900674	2.13638	1.70349	0.48543	-0.192678	0.293634	-0.281872	-0.629444	-0.892038	-0.314648
CFI	-0.568469	-0.630143	-0.536449	2.39585	1.56708	0.621982	-0.546564	-0.520413	-0.612983	-0.45683	-0.333756	-0.379308
CFL1	-0.0021724	-0.0569048	-0.0348475	-1.45833	-1.44798	-1.36129	1.50674	1.01324	1.22153	0.199892	0.240261	0.179859
CFLAR	0.381242	0.4953	0.257688	-0.907867	-1.7767	-1.12289	1.06423	1.5864	1.10073	-0.541004	-0.309617	-0.227517
CGGBP1	-0.20539	-0.0446796	-0.0458692	1.56099	1.13793	1.45572	-1.46206	-1.19208	-1.21176	0.20812	-0.0215315	-0.179388
CGNL1	1.1233	1.1971	1.03656	-1.53269	-1.48281	-1.33841	-0.221407	-0.0304558	-0.260632	0.415899	0.583401	0.510149
CGREF1	-0.125261	-0.237597	0.651569	-0.722319	-0.981518	-1.84637	1.58709	0.77467	1.51236	-0.310138	0.0233172	-0.325808
CGRRF1	-0.775817	-0.215288	-0.576857	0.947322	2.37873	1.03692	-1.02692	-0.915551	-0.678422	-0.0521002	0.0504205	-0.172432
CHAC1	-0.835854	-0.734489	-0.803561	0.998262	1.88599	1.84014	-0.0706151	-0.753355	-0.287658	-0.486587	-0.34832	-0.403958
CHAC2	-0.813045	-0.446491	-0.481311	1.52923	1.63165	1.2384	-0.966064	-0.97556	-1.05196	0.519663	0.125452	-0.309971
CHAD	0.271122	1.09715	1.18228	-1.00294	-1.54896	-1.54896	-0.568203	0.270642	-0.0027494	0.547674	1.34991	-0.0469551
CHAF1A	0.333256	-0.0102461	0.154318	-1.42023	-1.25791	-1.36349	1.39304	1.30403	1.28725	-0.266909	0.0363582	-0.189458
CHAF1B	0.340851	0.233724	0.140646	-1.38142	-1.80174	-1.55014	1.05236	0.946788	0.893478	0.33455	0.507376	0.283524
CHAMP1	0.70304	0.60483	0.205092	-1.43022	-2.05232	-1.37532	0.51971	0.552026	0.766223	0.606899	0.367824	0.532215
CHCHD10	-0.430471	0.763647	0.160687	-1.46087	-1.19423	-0.956119	1.68083	0.630748	1.49652	0.0356812	-0.405068	-0.321358
CHD1	0.376631	0.355661	0.185378	1.39128	1.24051	0.646154	-1.62527	-1.35472	-1.50815	0.227318	0.0417735	0.023427
CHD1L	0.102577	0.467484	0.657703	-1.34594	-1.98299	-1.51787	0.398929	0.64214	0.809732	0.478116	0.608417	0.6817
CHD2	-0.384154	-0.300992	-0.387166	1.55305	1.68155	1.61585	-0.945831	-0.737338	-0.932387	-0.433621	-0.369369	-0.359593
CHD4	0.628734	0.616062	0.655417	-1.46399	-1.51213	-1.81929	0.807975	0.921907	0.622034	-0.0308239	0.270591	0.303518
CHD5	-0.354633	-0.614594	-0.549835	1.61508	1.84798	1.46495	-0.547099	-0.448398	-0.729697	-0.723642	-0.420238	-0.539885
CHD6	1.20346	1.26675	1.19226	-1.04943	-1.36517	-0.756172	-1.06503	-0.309082	-0.81267	0.325242	0.519854	0.849981
CHD9	0.735488	0.8913	0.459279	0.889412	0.284702	0.315473	-1.8815	-1.28614	-1.65494	0.541386	0.412165	0.293375
CHDH	0.763528	-0.223461	-0.0886511	-1.45539	-1.16558	-0.363601	1.62352	1.39434	1.08257	-0.868187	-0.339917	-0.359168
CHGA	0.427257	0.197948	0.354898	-1.62855	-1.55915	-1.56302	1.2486	0.490942	0.899229	0.357757	0.599086	0.175001
CHIC2	-0.561496	-0.639395	-0.564162	1.42417	1.25666	2.17513	-0.524057	-0.48287	-0.456873	-0.59884	-0.601145	-0.427125
CHID1	-0.119242	0.100882	-0.489498	-1.86569	-0.936532	-0.789827	1.59109	1.15106	1.28608	-0.316015	0.00845235	0.379245
CHKA	-0.708755	-0.370954	-0.458463	1.55752	1.75419	1.55845	-0.812294	-0.903132	-0.621395	-0.203456	-0.367137	-0.424575
CHM	0.557128	0.772465	0.527956	0.501317	0.189963	-0.120572	-1.85725	-1.25159	-1.62494	0.99481	0.594945	0.715769
CHML	0.832217	0.786345	1.16833	-0.27087	-0.924872	-0.896398	-1.44022	-0.838427	-1.03564	1.42272	0.628148	0.568666
CHMP2B	-0.0930393	0.162178	0.152587	1.87007	0.730104	0.985633	-1.60095	-1.29366	-1.19416	0.494124	-0.179387	-0.0335025
CHMP3	0.459778	0.822998	0.660566	-1.4835	-1.83201	-1.40992	-0.052287	0.192392	0.24292	1.02161	0.828174	0.549276
CHMP4C	-0.667028	-0.577047	-0.272554	1.43713	1.62462	1.72757	-0.906267	-0.937627	-0.719064	-0.140891	-0.456828	-0.112006
CHMP7	0.0983363	0.0333016	-0.141432	-1.63931	-1.17166	-1.58372	1.24964	1.10205	1.15718	0.256982	0.408159	0.230474
CHORDC1	0.643299	1.02055	0.426111	0.273003	-0.112588	0.161068	-1.79498	-1.37157	-1.53489	0.881247	0.599506	0.809248
CHP1	0.603938	0.361792	0.411321	-0.645353	-2.10559	-1.81568	0.599816	0.879	0.643932	0.0404327	0.275444	0.750948
CHPF	0.238248	0.0333163	0.19578	-1.54933	-1.41496	-1.44594	1.40532	1.14976	1.01864	0.00832053	0.106798	0.254041
CHPF2	0.0328911	0.418158	-0.130203	-1.45669	-1.36055	-1.5348	1.30329	1.12622	1.18947	-0.0257641	0.225577	0.212395
CHRDL1	0.863669	0.831614	0.813454	-1.59833	-1.70884	-1.47479	0.0509596	0.256684	0.0971135	0.597797	0.570432	0.700233
CHRM1	-0.390367	-0.456769	-0.463298	2.31191	1.85441	0.187607	-0.392638	-0.338756	-0.578025	-0.578025	-0.578025	-0.578025
CHRNA10	-0.573089	-0.577729	-0.668568	1.46563	1.62162	1.86006	-0.455739	-0.637362	-0.51622	-0.479305	-0.558765	-0.480532
CHRNA5	0.338251	0.121046	-0.147889	-2.10998	-1.54152	-0.590529	0.0618993	0.16878	0.966647	1.25979	0.86443	0.609078
CHRNA7	-0.39357	-0.721524	-0.825467	0.495474	0.459418	2.82308	-0.174138	-0.409965	-0.0804661	-0.0369568	-0.14051	-0.995378
CHRNB1	1.05289	0.454083	0.484966	-1.84423	-1.51306	-1.47903	0.798493	0.432108	0.192743	0.337607	0.47234	0.611094
CHRNB2	-0.355825	-0.630556	-0.643761	2.01067	1.87128	0.906014	-0.571631	-0.647927	-0.547508	-0.520705	-0.439982	-0.430069
CHST12	0.0921837	-0.386453	-0.0140719	-1.50811	-1.00508	-1.16563	1.44302	1.50671	1.33448	-0.0719882	-0.244595	0.0195365
CHST14	0.210694	0.136875	-0.15153	-1.34276	-0.998659	-1.33136	1.35926	1.59058	1.32275	-0.307851	-0.244519	-0.24348
CHST3	0.419483	0.259865	0.417054	-1.50127	-1.51283	-1.25046	1.08135	1.33006	1.10851	-0.418264	0.290296	-0.223795
CHST4	1.49086	1.21345	0.630905	-1.60826	-1.60826	-1.03353	0.711149	-0.0815619	0.33169	-0.180257	0.037072	0.0967517
CHST6	0.0725393	-0.301712	-0.119163	-1.5435	-1.2454	-1.24124	1.32764	1.3445	1.26332	-0.200484	0.290942	0.352548
CHST7	0.0570826	-0.301877	0.0870037	0.022194	-1.70999	-1.99264	1.58328	0.718118	0.838673	0.306231	-0.0347397	0.426664
CIAO1	-0.245403	-0.545903	-0.712232	-0.803739	-0.628695	-1.24858	1.97131	1.30758	1.35637	-0.00914625	-0.196628	-0.244928
CIAO3	-0.482773	-0.854684	-0.858461	1.27925	1.60735	1.80603	-0.0226965	-0.329755	0.111052	-0.768993	-0.733524	-0.752796
CIART	-0.551146	-0.516163	-0.467117	1.65036	1.9267	1.34371	-0.747756	-0.462737	-0.484548	-0.488154	-0.605375	-0.597782
CIDEC	-0.561959	-0.452989	-0.552709	1.47538	1.27563	2.12523	-0.469308	-0.446712	-0.602646	-0.582629	-0.574194	-0.633092
CIP2A	1.10193	1.15235	0.86924	-0.0943953	-0.426591	-0.540629	-1.5633	-1.12856	-1.41635	0.924648	0.485073	0.636575
CIR1	-0.147287	0.0117355	-0.15151	1.54502	1.32623	1.11636	-1.54654	-1.07756	-1.37224	0.314095	-0.127995	0.109696
CISD2	-0.68401	-0.479173	-0.538927	1.40384	2.0058	1.48998	-0.545719	-0.625435	-0.584723	-0.258969	-0.571874	-0.610789
CISD3	-0.605926	-0.610552	-0.333918	-0.897412	0.376584	-1.34128	2.01024	0.664995	1.62184	-0.196112	-0.262723	-0.425737
CISH	-0.745875	-0.708189	-0.450016	1.0608	1.51748	2.15087	-0.397578	-0.103759	-0.275207	-0.58542	-0.849226	-0.613882
CIT	0.991648	0.571863	0.436402	-1.79163	-1.66816	-1.39967	0.371376	0.821233	0.550349	0.305478	0.335278	0.475836
CIZ1	0.33585	-0.489278	-0.247008	-1.04673	-1.00565	-1.40966	1.72411	1.06365	1.50257	-0.161566	-0.319592	0.0532997
CKAP2	0.651547	0.951253	0.637567	-0.73002	-1.12822	-0.530422	-1.29771	-0.894748	-0.987621	1.23591	1.03478	1.05768
CKAP2L	0.473818	0.42567	0.149049	1.22778	0.523401	0.979373	-1.80275	-1.35183	-1.5533	0.497148	0.192199	0.23944
CKAP5	0.985808	0.906141	0.831466	-0.695131	-0.985437	-1.04086	-1.26502	-0.755717	-0.929364	0.830438	0.984416	1.13326
CKB	0.0364449	-0.132634	-0.409872	-1.26979	-0.948118	-1.29561	2.05095	1.1615	0.987742	-0.263634	0.139276	-0.0562561
CKS2	-1.10794	-0.6801	-0.598732	1.35102	1.88133	1.57163	-0.454172	-0.567691	-0.489279	-0.100175	-0.319116	-0.486778
CLASP2	0.748369	0.97842	0.615059	-0.577606	-1.46779	-1.22501	-1.14392	-0.507195	-0.52875	1.21688	0.961934	0.929613
CLBA1	-0.550164	-0.613697	-0.679366	1.92729	0.507383	2.01806	-0.167233	-0.377213	0.0704854	-0.940429	-0.45453	-0.740589
CLCC1	0.855582	0.509114	0.518042	-1.58367	-1.45453	-1.60987	-0.0914756	0.0120297	0.191187	1.1757	0.791901	0.685996
CLCF1	-0.505665	-0.598392	-0.42873	1.77418	0.873826	2.07284	-0.169243	-0.44174	-0.49702	-0.675455	-0.903516	-0.501083
CLCN1	-0.610825	-0.610825	-0.500589	-0.610825	2.50548	1.59617	-0.254563	-0.036066	-0.0196005	-0.610825	-0.479198	-0.368334
CLCN3	-0.288773	-0.231324	-0.293379	1.80851	1.47321	1.32613	-1.15395	-0.988924	-1.0676	-0.241975	-0.0967764	-0.245145
CLCN5	-0.529795	-0.355618	-0.501055	1.59648	1.51027	1.78286	-0.873166	-0.878301	-0.590978	-0.405376	-0.356998	-0.398326
CLCN7	-0.678779	-0.522394	-0.545283	1.4727	1.87921	1.57798	-0.286979	-0.561061	-0.467404	-0.622053	-0.625928	-0.620003
CLDN10	0.665825	1.09712	0.723966	-1.50654	-1.47209	-1.51464	-0.173119	-0.0902822	-0.151648	0.999348	0.82732	0.594751
CLDN15	-0.586374	-0.650179	-0.541391	1.64094	1.60167	1.72377	-0.470024	-0.537754	-0.503188	-0.637445	-0.505188	-0.534841
CLDN2	1.01622	0.75068	0.77019	-1.6655	-1.61161	-1.56738	0.287833	0.610493	0.23687	0.338435	0.350144	0.48363
CLDN23	-0.268359	0.765596	0.764913	-1.30374	-1.60881	-1.60881	1.13098	0.778054	0.619094	0.0780145	0.770007	-0.11693
CLDN4	-0.610159	-0.600167	-0.592237	1.58253	1.65465	1.7197	-0.402168	-0.479288	-0.408169	-0.624971	-0.618279	-0.621447
CLEC11A	-0.125082	0.0325389	-0.279056	-1.87882	-1.27244	-0.757981	0.975989	1.54802	1.19544	-0.23734	0.518718	0.280012
CLEC18C	-0.499551	-0.679858	-0.448368	2.22926	0.851131	1.64847	-0.503785	-0.347576	-0.619977	-0.642523	-0.402473	-0.584749
CLEC4A	-0.573145	-0.610625	-0.610625	1.86308	1.08976	1.91252	-0.573598	-0.431418	-0.536889	-0.534636	-0.610625	-0.383802
CLGN	-0.212461	-0.197251	0.453845	1.5539	1.03295	-0.430101	-1.3851	-1.40298	-1.35274	0.455882	0.648259	0.835802
CLHC1	-0.42562	-0.559195	-0.439572	1.96734	1.2982	1.52299	-0.850566	-0.96193	-0.75957	-0.223079	-0.271571	-0.297422
CLIC4	0.738489	1.16931	0.935174	-1.23957	-1.35881	-1.27764	-0.71674	-0.543052	-0.290604	1.09015	0.72365	0.769646
CLIC6	-0.525557	-0.471082	-0.486974	1.73381	1.42148	1.79649	-0.605462	-0.587677	-0.519573	-0.595085	-0.606628	-0.553739
CLINT1	-0.0918938	-0.251442	-0.307	1.85758	1.41312	1.40038	-1.15998	-0.91392	-0.949542	-0.267456	-0.415718	-0.314135
CLIP1	0.544571	0.519002	0.339568	1.21706	0.72397	0.824448	-1.77013	-1.33475	-1.61686	0.224759	0.156714	0.171651
CLK1	-0.50289	-0.481037	-0.507004	1.49916	1.83014	1.62201	-0.671064	-0.649009	-0.635893	-0.503949	-0.516043	-0.484426
CLK3	-0.678719	-0.876109	-0.876908	1.12185	1.24102	2.12296	0.250494	0.06137	-0.195903	-0.801968	-0.765641	-0.602442
CLK4	-0.358072	-0.458699	-0.439551	1.77246	1.69254	1.41957	-0.804157	-0.851856	-0.74218	-0.475687	-0.297473	-0.456897
CLMN	0.566732	0.341763	0.323679	-1.44148	-1.72507	-1.49169	1.17472	0.408715	1.18112	0.328057	-0.0244574	0.35792
CLN5	0.227462	0.573442	0.710805	-1.4014	-1.60012	-1.50319	-0.23072	0.0673622	0.0641632	1.12795	1.1652	0.799036
CLN6	-0.0996664	-0.126073	-0.0931642	-1.17355	-1.20597	-1.49157	1.73903	1.30899	1.08153	0.0017294	0.0270294	0.0316907
CLPB	0.0939988	-0.192733	-0.164275	-1.17182	-1.05579	-1.353	1.71311	1.34985	1.2997	-0.283046	-0.28319	0.0471853
CLPTM1	0.123873	-0.489097	-0.130692	-1.36162	-0.909193	-1.34866	1.78843	1.14272	1.30542	-0.137159	0.0348045	-0.0188238
CLSPN	1.00324	0.923267	0.916689	-1.32661	-1.38469	-1.34986	-0.580805	-0.173342	-0.552021	0.794055	0.897785	0.832302
CLSTN1	0.399829	0.133151	0.237107	-1.61459	-1.44523	-1.58405	1.17645	1.0743	0.907555	0.0996336	0.302013	0.313819
CLSTN2	1.36065	0.813459	0.714834	-1.55807	-1.62521	-1.38138	0.280124	0.804181	0.127319	-0.197062	0.325806	0.335349
CLSTN3	0.495313	0.131706	0.402313	-1.471	-1.64066	-1.60654	0.87213	1.08779	0.963631	0.0882105	0.217339	0.459769
CLTC	1.00889	1.17852	1.04919	-0.981867	-0.986977	-0.99374	-1.12003	-0.730737	-0.872688	0.918616	0.789126	0.7417
CLTRN	1.01632	1.20656	1.26107	-1.08176	-1.16577	-1.40162	-0.790021	-0.45041	-0.515106	0.904735	0.51915	0.496831
CLU	0.542523	-0.101106	0.189898	-1.60701	-1.64853	-1.36053	1.16012	0.948968	1.00358	0.31093	0.296286	0.264874
CLUAP1	0.715036	0.907985	0.948713	-1.82173	-1.58994	-0.488405	-0.300684	-0.515346	-0.300874	0.415554	1.02094	1.00875
CLYBL	-0.108776	0.687746	0.55036	-1.45598	-1.62354	-1.71257	0.309551	0.417251	0.774386	0.905089	0.47748	0.779006
CMTM2	-0.470046	-0.470046	-0.470046	-0.470046	2.20967	2.06035	-0.388353	-0.470046	-0.470046	-0.30239	-0.288948	-0.470046
CMTM3	-0.0481687	0.0532634	-0.104923	-1.00652	-1.30502	-1.51901	1.73155	1.05563	1.35339	-0.0421369	-0.0773245	-0.090749
CMTM4	0.0815501	0.41498	0.364211	-1.86761	-1.58898	-1.23077	0.858056	1.01531	1.04328	0.266274	0.205133	0.438576
CMTM6	0.587415	0.811633	0.686432	-1.40666	-1.56543	-1.64482	-0.185554	0.0223106	0.11785	1.14966	0.739836	0.687331
CMYA5	-0.578322	-0.541833	-0.617203	1.17912	2.15472	1.52436	-0.578792	-0.505659	-0.502464	-0.498959	-0.574628	-0.460335
CNGA3	-0.603023	-0.646147	-0.577057	1.1765	2.36446	1.19681	-0.460762	-0.289234	-0.639954	-0.495615	-0.537593	-0.488393
CNKSR1	-0.522855	-0.551448	-0.556762	1.4502	1.74234	1.76483	-0.536971	-0.467558	-0.612585	-0.598533	-0.524702	-0.585953
CNN1	-0.491874	-0.641294	-0.598598	2.0049	1.05966	1.78495	-0.566136	-0.383486	-0.61314	-0.600751	-0.466912	-0.487328
CNN2	0.29714	0.383665	0.458635	-1.55702	-1.38066	-1.47238	1.45465	0.719455	1.19044	-0.0126183	-0.0678499	-0.0134477
CNN3	0.666137	0.75005	0.643124	-1.64673	-1.6259	-1.61883	0.181227	0.452676	0.211707	0.725761	0.636313	0.624475
CNNM1	0.834096	0.913873	0.569013	-1.72586	-1.61124	-1.53645	0.440588	0.290892	0.461744	0.268612	0.394636	0.700099
CNNM3	0.421055	-0.116121	0.314184	-1.22259	-1.90788	-1.39478	1.1169	1.14588	0.942323	0.329293	0.139083	0.232648
CNNM4	0.335386	0.0317305	-0.0417399	-1.72538	-0.836677	-1.43185	1.08488	1.38027	1.41979	-0.0267916	-0.237952	0.0483357
CNOT2	0.304819	0.586313	0.132858	1.17569	1.17735	0.798334	-1.86623	-1.3256	-1.35338	0.0105304	0.137135	0.222175
CNOT4	-0.430319	-0.626953	-0.489939	1.84212	1.37512	1.71656	-0.672731	-0.604673	-0.640085	-0.447489	-0.530535	-0.491074
CNOT7	1.07282	1.05167	0.836232	-1.00939	-0.908797	-1.23316	-1.03617	-0.74664	-0.66636	1.2431	0.901377	0.495322
CNOT9	-0.0147067	0.249576	0.00559412	-1.65371	-1.20788	-1.22356	1.46064	1.00281	1.44629	-0.0917168	0.0726445	-0.0459846
CNPY3	-0.300785	-0.438647	-0.382806	-1.42305	-0.655478	-1.23088	1.70372	1.13388	1.54211	0.153613	0.00201674	-0.103684
CNPY4	0.294878	-0.0136865	0.366515	-2.03421	-1.01974	-1.50371	1.13063	0.86633	0.993037	0.256392	0.470773	0.192787
CNR1	-0.441998	-0.490517	-0.449108	1.05073	1.9237	1.87274	-0.551572	-0.596718	-0.742705	-0.559836	-0.435433	-0.579289
CNST	-0.655928	-0.125816	-0.707023	0.832512	1.40648	2.2786	-1.00225	-0.717393	-0.632818	0.0168603	-0.222963	-0.470258
CNTD1	-0.283974	-0.638203	-0.295972	2.26888	1.57412	0.831398	-0.34079	-0.783495	-0.58495	-0.473616	-0.648741	-0.624663
CNTFR	-0.393728	-0.878046	-1.00125	0.640237	1.59716	1.41935	0.108557	0.672017	0.767199	-0.658025	-1.02104	-1.25244
CNTN1	0.12462	0.795189	0.291371	1.1908	0.780576	0.902245	-1.76921	-0.876845	-1.74782	-0.285943	-0.029065	0.624076
CNTNAP2	1.28729	1.10534	1.00739	-1.20108	-1.34329	-1.32399	-0.649425	-0.352145	-0.49823	0.755208	0.549987	0.662941
CNTRL	0.400821	0.350946	0.229752	0.799214	1.25422	1.19485	-1.6829	-1.25012	-1.59138	0.0896675	0.286087	-0.0811478
COASY	-0.698404	-0.954749	-0.759982	1.09034	1.80834	1.68138	0.185021	-0.107122	-0.00415858	-0.81315	-0.788888	-0.63863
COBLL1	1.51059	1.15333	0.886502	-1.09982	-0.873355	-0.827304	-1.08817	-0.710273	-0.95536	0.666648	0.720937	0.616266
COG3	0.00857703	-0.217287	-0.290399	1.72139	1.29291	1.49683	-1.22357	-1.06324	-1.0466	0.0286132	-0.255647	-0.451577
COG4	-0.035906	-0.104427	0.00330388	-1.22629	-1.64209	-1.44839	1.34129	1.15749	1.13394	0.147611	0.427493	0.245972
COG5	0.901945	0.949582	0.761439	-1.00374	-1.18884	-1.0604	-0.815137	-0.559615	-1.01942	1.16461	0.795241	1.07432
COL11A1	0.719827	1.0932	0.919298	-1.59709	-1.47507	-1.55066	-0.210988	0.149255	0.0440839	0.731933	0.503351	0.67286
COL11A2	-0.586019	-0.269517	-0.641484	1.40462	0.555277	2.519	-0.506256	-0.515477	-0.384596	-0.414299	-0.703043	-0.458209
COL12A1	-0.372293	-0.31342	-0.453816	2.44819	1.01971	1.05862	-1.03379	-0.433199	-0.763443	-0.43238	-0.122629	-0.601557
COL15A1	-0.5339	-0.462636	-0.675495	-0.259741	-0.889313	-0.183181	1.90968	1.29043	1.64063	-0.620661	-0.49692	-0.718898
COL16A1	-0.594826	-0.371312	-0.341516	1.31651	1.57344	1.99115	-0.616687	-0.351924	-0.557974	-0.618796	-0.712934	-0.71513
COL20A1	-0.578176	-0.565504	-0.58177	1.48338	1.72958	1.72111	-0.669652	-0.335359	-0.7143	-0.664481	-0.428795	-0.396038
COL21A1	-0.194822	-0.190791	-0.527273	0.941484	1.47332	2.22808	-0.837578	-0.786462	-0.780874	-0.68614	-0.215808	-0.423134
COL27A1	-0.492181	-0.545965	-0.46097	1.30375	1.54246	2.04805	-0.445594	-0.494885	-0.503866	-0.722034	-0.607957	-0.620815
COL4A1	0.415211	0.690308	0.611326	-1.67749	-1.65927	-1.62088	0.575001	0.662487	0.434762	0.489054	0.575842	0.503648
COL4A2	0.142221	0.199309	0.32932	-1.51605	-1.48998	-1.48896	1.40531	1.10476	0.898376	-0.0158724	0.203327	0.228243
COL4A3	0.687796	1.17242	0.617327	-1.26035	-1.76439	-1.69434	0.0411257	0.442032	0.363095	0.135331	0.8002	0.459749
COL4A4	0.816133	0.75458	0.661585	-1.40254	-1.88795	-1.58597	0.379123	0.674532	0.387321	0.222015	0.472123	0.509048
COL5A2	0.670481	0.745645	0.865669	-1.5518	-1.66376	-1.69145	0.389209	0.477087	0.304857	0.341295	0.567493	0.545278
COL6A1	-0.168517	-0.490023	-0.456482	-0.740775	-0.981225	-0.708354	1.84121	1.56961	1.42544	-0.637033	-0.37503	-0.278817
COL6A2	-0.0926529	-0.171867	-0.12813	-1.21947	-1.05127	-1.25045	1.7236	1.35633	1.37057	-0.234218	-0.1459	-0.156537
COL6A6	-0.521823	-0.437911	-0.521823	0.620977	1.16148	2.65719	-0.436295	-0.521823	-0.521823	-0.521823	-0.521823	-0.4345
COL7A1	-0.418999	-0.375523	-0.321395	1.43963	1.79013	1.64838	-0.847841	-0.607045	-0.89114	-0.605569	-0.337655	-0.472965
COL8A1	0.990219	1.07199	1.27369	-0.714493	-0.784701	-1.40403	-1.0434	-0.72662	-0.846786	1.0887	0.422238	0.673201
COL9A1	-0.557243	-0.545435	-0.613012	1.25227	1.74652	1.91071	-0.655627	-0.406785	-0.511184	-0.472676	-0.509068	-0.638477
COL9A3	-0.546731	-0.58962	-0.545835	1.58305	2.07422	1.2325	-0.497345	-0.551213	-0.618978	-0.524546	-0.469659	-0.545847
COLCA2	0.625875	0.797532	1.15759	-1.86189	-1.15057	-1.4141	-0.488492	0.552068	-0.134509	0.659985	0.461584	0.79494
COLEC12	1.32718	0.842728	1.0484	-1.31288	-1.48128	-1.01125	-0.638159	-0.380651	-0.571503	0.693033	0.623783	0.860589
COLGALT2	-0.570091	-0.513669	-0.196402	2.88779	0.184477	0.854952	-0.512582	-0.570091	-0.226516	-0.570091	-0.315119	-0.45266
COLQ	-0.604091	0.124968	-0.665217	0.450727	1.92644	1.98171	-0.727939	-0.636312	-0.80686	-0.240182	-0.831347	0.0281
COMMD5	-0.645858	-0.268848	0.0590952	-0.719769	-1.55386	-1.14663	1.63387	0.928157	1.64558	0.115968	-0.0796536	0.0319486
COMMD8	-0.155693	0.731332	-0.0652061	1.27782	1.00969	-0.00317998	-1.52833	-1.36609	-1.52273	1.01754	0.151891	0.452966
COMT	0.148972	-0.113762	0.0364173	-1.3717	-1.20888	-1.3548	1.4011	1.19946	1.53548	-0.0785185	-0.115506	-0.078261
COPB2	0.835939	0.962639	0.767711	-0.891724	-1.15796	-1.28181	-1.00058	-0.463539	-0.815639	0.972086	0.911014	1.16185
COPS2	0.0243566	0.312991	0.226251	1.23537	0.808858	1.24623	-1.66304	-1.35114	-1.51282	0.463308	0.0940189	0.115612
COPS6	0.122756	-0.0868076	0.188826	-1.37231	-1.56176	-1.44192	1.28571	1.04231	1.29904	0.0594117	0.262365	0.202383
COPS7A	-0.130587	-0.0660842	-0.300145	-0.996044	-1.35643	-1.43604	1.57227	1.3784	1.24795	-0.0158034	0.223585	-0.121073
COPZ2	-0.371776	-0.509047	-0.386806	0.044911	1.20829	2.77325	-0.508201	-0.552945	-0.374736	-0.461119	-0.354568	-0.507262
COQ10A	-0.1377	0.388352	0.294238	-1.10374	-0.658524	-2.40714	0.851051	1.06324	0.830377	0.32937	-0.221311	0.77179
COQ10B	-0.617896	-0.205963	-0.20178	1.75868	1.56108	1.23729	-1.18422	-0.98971	-1.01483	0.0103502	-0.170325	-0.182669
COQ7	0.601754	0.488185	0.788701	-1.14975	-1.70176	-1.87924	1.18878	0.433144	0.302851	0.181445	0.483447	0.262449
COQ8A	-0.476163	-0.359665	-0.0580829	-1.5924	-1.41343	-0.378202	1.74905	1.16157	1.23996	0.0824214	0.0940451	-0.0490997
CORIN	-0.394194	-0.399079	-0.0434387	1.01858	-0.0385373	2.8472	-0.552933	-0.552933	-0.552933	-0.552933	-0.466024	-0.312771
CORO1B	-0.0624957	-0.31686	-0.107893	-1.19673	-1.365	-1.16753	1.7149	1.29238	1.26211	-0.111217	0.0899187	-0.0315924
CORO1C	0.876054	0.866506	0.792936	-1.68107	-1.6005	-1.55203	0.0754603	0.345377	0.393702	0.358673	0.475108	0.649781
CORO2A	0.574162	1.12488	0.466472	-1.53783	-1.54753	-1.57698	0.94488	0.965125	0.250127	0.114525	0.200869	0.0212926
CPA4	-0.677619	-0.596485	-0.61086	1.5088	1.3845	2.00754	-0.346086	-0.49174	-0.372815	-0.578902	-0.594492	-0.631842
CPA5	-0.526571	-0.552558	-0.537387	1.32575	1.84103	1.77122	-0.550547	-0.597315	-0.500824	-0.542021	-0.582459	-0.548315
CPD	0.979617	1.11822	0.756584	-1.01371	-1.04053	-1.09739	-1.13133	-0.610974	-0.763486	1.11198	0.861904	0.829118
CPEB2	-0.470775	-0.52978	-0.586857	1.919	1.48391	1.54265	-0.614204	-0.592118	-0.575581	-0.512469	-0.504961	-0.558805
CPEB4	-0.499958	-0.247921	-0.291771	1.86078	1.55692	1.36516	-0.971903	-0.887966	-0.886759	-0.313633	-0.37532	-0.307627
CPHXL	-0.633489	-0.291971	-0.552706	1.6921	1.07926	2.06203	-0.633489	-0.633489	-0.373535	-0.544191	-0.537031	-0.633489
CPLANE1	1.10418	1.0004	0.855629	-1.00523	-1.03797	-1.14231	-1.03637	-0.513897	-0.931253	0.832316	0.945875	0.928622
CPLANE2	-0.19989	-0.662433	-0.762161	2.7502	0.789709	0.633035	-0.236225	-0.404032	-0.357681	-0.644012	-0.15349	-0.753025
CPLX1	-0.377366	-0.838765	-0.692316	1.84558	1.3143	1.43448	0.362791	-0.00394413	-0.753897	-0.892206	-0.767711	-0.630943
CPLX3	-0.3855	-0.465508	-0.318767	1.38268	-0.465508	2.71717	-0.425988	-0.465508	-0.426158	-0.343851	-0.3779	-0.425159
CPLX4	-0.497906	-0.512052	-0.512052	0.795019	1.13818	2.6045	-0.484103	-0.512052	-0.512052	-0.483372	-0.512052	-0.512052
CPN2	-0.0177659	0.826231	0.189091	-1.53995	-1.79494	-0.376314	1.29656	1.01286	1.1693	0.0849282	-0.652731	-0.197271
CPNE2	0.317275	-0.173195	0.302547	-1.37838	-1.32087	-1.46861	1.46263	1.12278	1.24815	-0.0765698	0.0597858	-0.0955326
CPNE3	0.899737	0.907925	0.800756	-1.13067	-1.46731	-0.948996	-1.04336	-0.434784	-0.495128	1.1403	0.86668	0.904838
CPNE4	-0.606919	-0.806025	-0.46926	1.70334	1.30353	1.87616	-0.352737	-0.366756	-0.535131	-0.788683	-0.390701	-0.566815
CPNE7	-0.521687	-0.493991	-0.460703	1.08803	2.58276	0.885481	-0.36288	-0.617061	-0.444289	-0.603636	-0.473748	-0.578271
CPNE8	0.887115	1.00617	0.863009	-1.26898	-1.22061	-1.32008	-0.667296	-0.512273	-0.474413	1.28893	0.62877	0.789671
CPNE9	-0.652509	-0.398985	-0.358855	1.84595	2.22918	0.434567	-0.522829	-0.531236	-0.720043	-0.24653	-0.494365	-0.584341
CPOX	0.130978	1.05504	0.0314663	-1.96979	-1.71901	-0.794793	0.323147	0.436039	0.760406	1.05998	0.634771	0.0517696
CPPED1	-0.0265963	0.159906	-0.162811	-1.81092	-1.35639	-1.36306	0.636923	0.658047	1.3756	0.745289	0.451112	0.692911
CPQ	0.339894	0.369014	0.184667	-1.78565	-1.7068	-1.33928	0.449026	0.961243	0.851429	0.591073	0.420448	0.664934
CPSF7	-0.639718	-0.604306	-0.684907	1.59478	1.52261	1.72116	-0.123075	-0.315104	-0.156649	-0.841402	-0.739932	-0.733462
CPT1B	-0.349692	-0.404211	-0.661377	1.43499	1.90001	1.42612	-0.855052	-0.762873	-1.04519	-0.201261	-0.16353	-0.317939
CPT1C	-0.526624	-0.527371	-0.550902	2.49353	1.33724	0.786296	-0.526918	-0.481254	-0.527021	-0.526291	-0.497734	-0.452953
CPT2	0.467533	0.257547	0.301454	-0.824497	-1.61511	-2.12178	1.1867	0.684013	0.756272	0.0829019	0.273524	0.551449
CRABP1	-0.108328	-0.0937273	-0.0966173	-1.49827	-1.14066	-1.47239	1.39968	1.0181	1.36944	-0.19424	0.325461	0.491549
CRABP2	-0.414382	-0.685165	-0.50303	2.14275	0.776129	1.79359	-0.521998	-0.503156	-0.282223	-0.66776	-0.566856	-0.567905
CRACD	-0.188743	0.329119	1.06215	-0.969048	-2.18831	-1.14329	0.579548	0.297094	0.348437	-0.0348295	0.550056	1.35782
CRAT	0.437617	-0.0710892	0.28779	-1.47321	-1.61646	-1.2641	1.46583	1.13275	0.931447	-0.0842598	0.146176	0.107515
CRB3	-0.279169	0.54321	0.599405	-1.70432	-1.23467	-1.70432	1.06377	0.975139	0.600449	0.352528	0.226497	0.561485
CREB1	-0.125946	0.0281905	-0.0987904	1.59097	1.52907	1.36875	-1.24173	-1.11143	-1.10377	-0.23656	-0.308633	-0.290126
CREB3L1	-0.566956	-0.667148	-0.624479	1.56441	2.16284	1.09667	-0.568747	-0.33753	-0.520842	-0.514913	-0.60692	-0.41639
CREB3L4	-0.645083	-0.603138	-0.531266	1.81339	1.56321	1.57378	-0.357438	-0.543211	-0.52113	-0.484242	-0.623298	-0.641581
CREB5	-0.453922	-0.491604	-0.515358	1.69137	1.47793	1.785	-0.682605	-0.604869	-0.613046	-0.55702	-0.495342	-0.540533
CREBRF	-0.381542	-0.381831	-0.365998	1.74316	1.64964	1.46618	-0.922035	-0.789383	-0.858659	-0.337266	-0.447911	-0.374353
CREG1	0.844293	1.16626	0.893453	-0.963356	-1.40564	-1.21092	-0.916022	-0.224847	-0.681464	1.24844	0.444785	0.805008
CRELD1	-0.684067	-0.625058	-0.652685	1.33875	1.9276	1.63587	-0.304952	-0.431601	-0.394007	-0.55182	-0.605866	-0.652159
CRELD2	-0.63152	-0.554785	-0.615953	1.60069	1.68434	1.67196	-0.405826	-0.513509	-0.38841	-0.594257	-0.660269	-0.592458
CRIM1	1.08183	0.993479	0.826879	-1.52484	-1.54113	-1.56889	-0.122239	0.272868	-0.0293047	0.371151	0.63039	0.60981
CRIP1	-0.415707	0.0305259	0.609551	-1.43776	-1.39972	-1.389	1.52757	0.902555	1.0459	0.316005	-0.154872	0.36495
CRIP2	-0.0366231	-0.0273216	0.00970792	-1.51266	-1.11583	-1.36597	1.61795	0.93852	1.438	0.103193	-0.125579	0.0766164
CRLF1	0.443891	0.193088	0.275383	-1.5094	-1.32979	-1.72201	1.28961	0.705533	1.17556	0.138644	-0.000884616	0.34037
CRLF3	0.618469	0.692333	0.762835	-1.9801	-1.27444	-0.964924	-0.47447	-0.252389	-0.0201362	0.983962	0.933086	0.975772
CRMP1	-0.508867	-0.573878	-0.568028	1.6077	1.24623	2.04654	-0.553607	-0.533884	-0.517668	-0.556681	-0.5742	-0.513659
CRNKL1	-0.15959	0.284432	0.148268	0.973249	1.07423	0.420771	-1.73211	-1.24825	-1.67226	0.739299	0.637451	0.534513
CROCC	0.40909	-0.292549	0.090927	-1.66791	-1.45638	-1.38941	1.18189	0.849518	1.13442	0.581088	0.333505	0.225817
CRTAC1	0.402323	-0.330004	-0.0466798	-1.80756	-0.453619	-1.06647	1.05538	1.73382	1.30994	-0.47734	-0.13032	-0.189468
CRY1	-0.486539	-0.338089	-0.531491	1.87289	1.25528	1.75735	-0.676963	-0.75536	-0.742012	-0.404893	-0.47418	-0.475988
CRYAB	0.333871	0.176355	0.222885	-1.56424	-1.71694	-1.53205	1.05442	0.70752	0.801021	0.630774	0.545984	0.340394
CRYBA1	-0.166097	-0.41727	-0.317627	0.0996761	2.78385	0.937966	-0.703155	-0.790181	-0.63039	-0.0755859	0.0108194	-0.732007
CRYBG1	1.44818	1.17323	1.1744	-1.25015	-1.29579	-1.11739	-0.777151	-0.33554	-0.479064	0.468341	0.484609	0.506324
CRYBG3	1.27559	1.09251	0.842072	-0.977679	-1.03129	-1.33984	-0.964373	-0.552292	-0.72203	0.83933	0.846613	0.691399
CRYGS	-0.139911	-0.02197	-0.204918	0.984134	1.46596	2.04259	-1.14286	-1.01915	-0.972909	-0.43268	-0.196041	-0.362251
CRYL1	1.03238	-0.116556	0.039854	-1.93874	-1.14158	-1.26377	1.05265	0.760526	1.15865	-0.183234	0.393599	0.206218
CRYZ	0.748032	1.26514	0.945916	-1.20178	-1.16015	-1.24568	-0.809343	-0.551243	-0.561998	1.12799	0.6357	0.807417
CSDC2	-0.53269	-0.632948	-0.68465	2.332	1.25043	1.10531	-0.125238	-0.431593	-0.375836	-0.826797	-0.627238	-0.450741
CSF1	-0.634583	-0.724709	-0.774518	-0.0991981	-0.00205647	-0.203307	1.57112	1.79042	1.39684	-0.803889	-0.770232	-0.745891
CSF1R	-0.576586	-0.514	-0.518352	1.81914	1.03745	1.966	-0.264379	-0.55539	-0.785918	-0.667401	-0.46189	-0.478677
CSF2	-0.282714	-0.672307	-0.672307	2.41327	1.34766	0.758254	0.0204743	-0.299751	-0.595661	-0.672307	-0.672307	-0.672307
CSF3	-0.515584	-0.516774	-0.554229	0.721039	1.95033	2.04728	-0.554229	-0.517274	-0.440189	-0.554229	-0.511914	-0.554229
CSGALNACT1	-0.743557	-0.564944	-0.605878	1.32769	1.50482	1.89521	-0.211527	-0.122226	0.014057	-0.904402	-0.770985	-0.818263
CSGALNACT2	-0.666607	-0.304935	-0.421413	2.24084	0.896094	0.928314	-1.30164	-1.00115	-0.854354	0.38951	0.137604	-0.042259
CSK	-0.187151	-0.318597	-0.252801	-1.03345	-1.33236	-0.822512	1.98215	1.05568	1.42733	-0.403412	-0.179563	0.0646736
CSKMT	-1.12957	-0.8185	-0.788826	1.58052	1.26801	1.68222	0.209903	-0.308568	0.245429	-0.534431	-0.59744	-0.808742
CSMD2	-0.24018	-0.530775	-0.527822	1.41124	1.87395	1.53149	-0.696948	-0.0122903	-0.8815	-0.572276	-0.565724	-0.789164
CSNK1A1	-0.555285	-0.281577	-0.34565	1.72318	1.2733	1.77885	-1.0611	-0.833144	-0.805345	-0.329081	-0.251663	-0.312487
CSNK1G3	0.268348	0.30222	0.177033	1.02906	0.841016	0.715627	-2.06275	-1.42313	-1.21359	0.685301	0.53078	0.150084
CSPG4	0.526693	0.24099	0.570878	-1.76127	-1.39829	-1.16946	1.34766	1.23873	0.630037	-0.344928	0.20096	-0.0819987
CSPP1	-0.207894	-0.181269	-0.00176323	1.46578	1.81649	1.29197	-1.22611	-1.00778	-0.988866	-0.290193	-0.314579	-0.35578
CSRNP1	-0.598602	-0.579998	-0.590855	1.3807	1.86948	1.69137	-0.485341	-0.496669	-0.450122	-0.581995	-0.571058	-0.586912
CSRP1	-0.466419	-0.722895	-0.60999	-0.728057	-0.304978	-0.546865	1.91907	1.36921	1.61803	-0.599117	-0.479905	-0.448092
CSRP2	-0.537827	-0.646915	-0.510978	2.20379	1.10763	1.35019	-0.59946	-0.836613	-0.893114	-0.472748	-0.205948	0.0419912
CST3	0.330389	0.122614	0.23024	-1.58528	-1.48355	-1.57328	1.25975	1.03649	0.8017	0.0546987	0.431178	0.375039
CSTA	-0.547	-0.602645	-0.517534	1.39406	1.91699	1.63128	-0.571202	-0.565436	-0.548281	-0.553877	-0.513774	-0.522582
CSTB	-0.0381731	0.226488	0.566461	-1.4659	-1.59941	-1.69448	1.10531	0.475427	0.878229	0.440919	0.662174	0.442956
CSTF1	-0.494979	-0.7181	-0.563031	0.836171	1.88563	2.01441	-0.467498	-0.474958	-0.630839	-0.72209	-0.444739	-0.219978
CSTF3	-0.410013	-0.321351	-0.405452	1.70411	1.74523	1.41537	-0.8988	-0.811011	-0.802498	-0.328892	-0.454576	-0.432123
CTBS	0.54968	1.02637	0.317591	-1.56154	-1.1591	-1.56154	-0.273329	0.754251	-0.462093	1.39693	0.342264	0.630525
CTCF	0.942723	0.8346	0.797455	-1.3495	-1.75689	-1.63555	-0.062133	0.171679	0.237575	0.60156	0.640324	0.57816
CTDSP2	0.444068	0.183596	0.165752	-1.54596	-1.42815	-1.65677	1.26315	0.809677	1.0597	0.246398	0.345996	0.112536
CTDSPL	0.671962	0.771274	0.924233	-1.67584	-1.44954	-1.73036	0.231435	0.162207	0.435953	0.576202	0.478651	0.603823
CTDSPL2	0.150977	0.144702	-0.0612485	1.79748	1.17237	1.0332	-1.47485	-1.16558	-1.2319	0.227795	-0.313748	-0.279208
CTIF	-0.677771	-0.697014	-0.646168	1.21518	1.94519	1.7033	-0.321653	-0.393826	-0.280381	-0.627011	-0.584533	-0.63531
CTNNA1	0.559105	0.547214	0.480642	-1.65087	-1.65989	-1.6533	0.436633	0.682847	0.472082	0.578883	0.599071	0.607582
CTNNAL1	0.0266623	0.0920293	0.160636	0.889196	1.43341	1.4766	-1.58724	-1.16917	-1.40666	0.24293	-0.116585	-0.0418085
CTNNB1	0.269809	0.548924	0.448592	-1.51105	-1.75913	-1.61792	0.356148	0.988765	0.432037	0.559973	0.628462	0.655379
CTNNBIP1	0.0865015	-0.221394	-0.11751	-1.19941	-1.46279	-1.3371	1.52706	1.23728	1.15945	0.017282	0.54767	-0.237054
CTNND1	0.200919	0.414251	0.479326	-1.52013	-1.4821	-1.74345	0.878719	0.816046	1.16103	0.227619	0.20592	0.361857
CTPS1	-0.78182	-0.685785	-0.657799	1.48136	1.79426	1.62451	-0.251207	-0.445425	-0.272328	-0.608808	-0.526816	-0.670139
CTR9	0.91372	1.02074	0.838341	-0.661043	-1.075	-0.902687	-1.35593	-0.731775	-0.915023	1.08287	0.761504	1.02428
CTRL	-0.55856	-0.664355	-0.56768	2.246	1.01936	1.44774	-0.210693	-0.413176	-0.214786	-0.709704	-0.820817	-0.553325
CTSA	-0.0330835	-0.0955355	-0.0955356	-1.39447	-0.990331	-1.67266	1.43889	1.19066	1.31386	0.0596592	0.118205	0.160345
CTSB	0.225741	0.134691	0.176938	-1.63822	-1.5235	-1.45384	1.16724	1.0989	0.973357	0.176886	0.249247	0.412561
CTSC	0.0547785	0.247935	0.670748	-1.62726	-1.45999	-1.36432	0.25191	0.0346656	0.645801	0.48685	1.73884	0.320043
CTSD	0.738087	0.201068	0.35445	-1.54149	-1.56689	-1.61684	1.13481	0.940906	0.700431	0.0634579	0.315213	0.276788
CTSF	0.232878	0.0383974	-0.0560266	-1.54165	-1.00236	-1.46206	1.54968	1.2335	1.18826	-0.206024	0.161593	-0.13619
CTSH	-0.265449	-0.317688	-0.0718317	-1.45989	-0.99183	-0.858232	1.88152	1.37094	1.19764	-0.087883	-0.323705	-0.073596
CTSL	-0.180964	-0.0918525	0.0336269	-1.54891	-1.50569	-1.5036	1.01574	0.99394	0.895285	0.539982	0.717101	0.635341
CTSO	0.323914	1.11017	0.690739	-1.76848	-1.38119	-1.47147	-0.0593984	0.322456	0.238285	1.2382	0.403557	0.353214
CTSZ	0.344307	0.2685	0.494198	-1.63373	-1.66922	-1.57146	0.905177	0.895422	0.568029	0.361481	0.636609	0.400688
CTTN	0.288303	0.192518	0.405804	-1.94285	-1.2275	-1.50197	1.03901	0.898423	1.02415	0.192081	0.368972	0.263054
CTTNBP2	1.46588	0.904724	0.89806	-1.27021	-1.01542	-1.26177	-0.738659	-0.446198	-0.64153	0.946479	0.214419	0.944216
CTU1	-0.515806	-0.46361	-0.711181	1.81142	2.11633	0.702063	-0.195265	-0.240386	-0.429679	-0.708419	-0.833746	-0.53172
CTXN1	1.30851	0.276224	0.436961	-1.39142	-1.69863	-1.1555	1.43793	0.508201	0.501203	-0.175733	0.333107	-0.380855
CUBN	-0.552543	-0.488276	-0.577712	2.1367	1.15707	1.56739	-0.568109	-0.583751	-0.553407	-0.467584	-0.555792	-0.513991
CUL3	0.3097	0.444679	0.219104	1.42467	0.987093	0.589685	-1.70752	-1.35683	-1.52559	0.428794	0.19639	-0.0101788
CUL4B	0.307225	0.634438	0.297395	0.932301	1.08658	0.389079	-1.75457	-1.49059	-1.56022	0.521747	0.36252	0.274097
CUL5	0.565319	0.762901	0.658471	0.346233	0.458828	0.82863	-1.72945	-1.3781	-1.77581	0.640134	0.297943	0.324908
CUNH11orf1	-0.167038	-0.406049	-0.20455	1.64847	2.32483	0.247503	-0.985559	-0.451251	-1.03573	-0.419495	-0.331602	-0.219525
CUNH11orf24	-0.550891	-0.781943	-0.816698	1.6619	1.4677	1.70475	-0.0786791	-0.352582	-0.189928	-0.731388	-0.725076	-0.607158
CUNH11orf52	1.30244	1.34476	0.359807	-1.58422	-1.2919	-1.58422	0.153554	0.529232	-0.1201	0.42757	0.0455986	0.417482
CUNH11orf54	-0.116755	0.0932851	0.248672	0.772602	1.81808	0.391123	-1.51472	-1.687	-1.10589	0.607404	0.188925	0.30427
CUNH11orf68	-0.789011	-0.667081	-0.759601	1.70797	1.463	1.59208	0.0549304	-0.271307	-0.0867003	-0.747122	-0.757111	-0.740047
CUNH11orf86	-0.308809	-0.396007	-0.645824	2.01823	1.6441	1.20324	-0.536544	-0.568318	-0.537602	-0.757895	-0.482466	-0.632104
CUNH12orf4	-0.0704957	0.200469	-0.209993	1.2744	0.620845	1.76041	-1.49075	-1.23233	-1.38583	0.282413	0.00412066	0.246735
CUNH12orf65	-0.542613	-0.199996	-0.695661	2.00176	1.272	1.36111	-1.06047	-1.06231	-0.242646	-0.11982	-0.106056	-0.605307
CUNH12orf73	-0.803608	-0.607863	-0.747586	1.94344	1.0204	1.84839	-0.44675	-0.385896	-0.366163	-0.477485	-0.529577	-0.447303
CUNH12orf75	0.648633	0.923885	1.14992	-1.59904	-1.48456	-1.49112	-0.121358	0.054998	-0.0892778	0.84774	0.609385	0.550795
CUNH14orf28	-0.435628	-0.383406	0.503125	1.80306	2.13763	-0.318209	-0.782405	-0.838737	-0.906366	-0.574287	-0.0879135	-0.116867
CUNH15orf39	0.623642	-0.282336	-0.253728	-1.06012	-1.28474	-1.46952	1.38988	1.33356	1.25587	-0.45478	0.00522889	0.197042
CUNH15orf40	-0.583762	-0.625798	-0.308558	1.22448	2.4313	0.901903	-0.920576	-0.628054	-0.634148	-0.165769	-0.483494	-0.20753
CUNH15orf48	-0.841924	-0.63671	-0.710669	-0.493171	-0.329897	-0.0483246	1.58044	1.4945	1.7909	-0.571068	-0.624682	-0.60939
CUNH16orf71	-0.555235	-0.491752	-0.577941	2.25454	1.25967	1.29975	-0.484469	-0.503826	-0.508517	-0.471062	-0.755786	-0.465367
CUNH16orf72	-0.517273	-0.472668	-0.512581	1.45879	1.82276	1.6405	-0.803848	-0.745606	-0.608823	-0.389406	-0.430289	-0.441553
CUNH16orf74	-0.569493	0.758092	-0.280808	-0.889519	-1.52203	-1.08428	1.9769	0.592515	1.11071	0.156984	-0.43284	0.183772
CUNH16orf86	-0.570533	0.464123	0.332919	-1.65355	-1.0326	-0.197308	1.60964	0.431546	1.78451	-0.404273	-0.596172	-0.168308
CUNH16orf87	-0.321053	-0.371862	-0.409658	0.720332	1.92286	1.89759	-0.972031	-0.872305	-0.880118	0.0290348	-0.280233	-0.462559
CUNH17orf64	0.184838	0.374062	-0.0660814	-1.5599	-1.72514	-1.29893	1.25609	0.896417	0.814098	0.484784	-0.0273557	0.667122
CUNH17orf67	0.0137007	-0.448787	-0.621996	1.88849	0.678431	1.83185	-1.19834	-0.859773	-0.845314	-0.132211	0.0407469	-0.346795
CUNH17orf75	0.495	1.20478	0.442101	-1.73829	-1.19532	-1.75051	0.117838	0.233991	0.144824	0.941503	0.61426	0.489825
CUNH18orf21	-0.6681	0.098252	-0.431014	1.39963	1.9812	0.932469	-1.13885	-0.966776	-1.15168	0.154221	-0.0831947	-0.126158
CUNH19orf25	-1.11706	-0.838272	-1.13317	0.634984	1.44294	0.985336	1.17495	-0.0402312	1.10254	-0.681078	-0.570855	-0.960087
CUNH19orf33	-0.495946	-0.548045	-0.321315	1.37649	1.65382	1.85351	-0.757959	-0.71474	-0.77594	-0.495483	-0.225424	-0.54896
CUNH19orf38	-0.436233	-0.439339	-0.537187	2.12802	2.07998	-0.537187	-0.337721	-0.537187	-0.537187	-0.434848	0.126079	-0.537187
CUNH1orf109	-0.751099	-0.57927	-0.617105	1.89414	1.26639	1.66262	-0.273512	-0.372294	-0.144653	-0.473255	-0.750582	-0.861382
CUNH1orf115	0.00900597	0.00745072	0.501904	-1.54363	-1.68115	-1.44951	0.750337	1.23149	0.798144	0.219242	0.623747	0.53297
CUNH1orf131	-0.379556	-0.278233	-0.542937	2.46916	0.865407	1.25527	-0.762098	-0.594196	-0.713352	-0.29245	-0.455535	-0.571483
CUNH1orf162	-0.483361	-0.483361	-0.483361	0.355022	1.369	2.62623	-0.483361	-0.483361	-0.483361	-0.483361	-0.483361	-0.483361
CUNH1orf174	0.412609	0.545184	0.458199	-1.53314	-1.40155	-1.85505	0.738442	0.659268	0.731528	1.0098	0.071604	0.163112
CUNH1orf52	-0.765349	-0.685912	-0.629924	1.89466	1.38446	1.62144	-0.400327	-0.537384	-0.525294	-0.239007	-0.609065	-0.508298
CUNH1orf56	-0.559261	-0.763348	-0.780233	2.76683	0.60061	0.507134	-0.565525	-0.396259	-0.376759	-0.224177	0.411049	-0.620063
CUNH1orf87	-0.449076	-0.449076	-0.231553	2.16013	2.1131	-0.449076	-0.449076	-0.449076	-0.449076	-0.449076	-0.449076	-0.449076
CUNH1orf94	-0.672587	-0.587746	-0.67683	0.46283	1.1315	2.64926	-0.0394792	-0.390742	-0.0981595	-0.663692	-0.610958	-0.503388
CUNH20orf96	0.238383	0.974306	0.816382	-1.07539	-1.73135	-1.8335	-0.056032	0.522906	0.609087	0.0674991	0.530794	0.936914
CUNH21orf91	-0.114998	-0.221692	-0.373135	0.843864	2.36463	1.29857	-0.947767	-0.892361	-0.798343	-0.521161	-0.289416	-0.348193
CUNH22orf23	-0.732108	-0.868738	-0.386532	2.40095	1.01174	1.16111	-0.351816	-0.385615	-0.491938	-0.030882	-0.782976	-0.543196
CUNH2orf66	-0.490684	-0.420025	-0.531453	0.427888	1.62991	2.42912	-0.528785	-0.565976	-0.565976	-0.489651	-0.442309	-0.452063
CUNH2orf68	0.0364807	0.375801	0.459685	-1.78621	-0.714587	-2.08409	0.675336	0.24726	0.930349	0.660854	0.421994	0.777133
CUNH2orf69	0.642266	1.12721	1.60731	-0.16464	-1.57568	-0.404362	-1.23648	-0.766067	-0.941972	0.790529	0.52067	0.401215
CUNH2orf72	0.0674415	0.249465	0.562286	-1.60807	-1.2825	-1.75524	0.671648	0.861211	1.35607	0.343371	0.18617	0.348149
CUNH3orf18	0.465162	-0.125593	-0.148284	-1.73515	-1.56526	-1.09429	1.06952	1.33156	0.689004	0.0375748	0.778623	0.297133
CUNH3orf20	-0.886534	0.04514	-0.454784	1.58849	1.54151	1.66744	-0.844774	-0.30479	-0.845518	-0.662303	-0.489614	-0.354254
CUNH3orf33	0.266708	0.834591	0.344524	-1.71385	-1.92714	-0.459326	-0.0396421	0.0274293	0.432238	1.70353	0.363866	0.167085
CUNH3orf38	-0.276507	0.0143036	-0.123195	0.747138	1.09641	2.1668	-1.41229	-1.00233	-1.19391	0.105949	0.00745765	-0.129833
CUNH3orf80	0.693317	1.86957	0.851859	-0.826756	-1.57545	-1.57545	0.329667	0.521784	-0.0876462	0.187787	0.0807326	-0.469418
CUNH4orf36	1.09157	0.662675	0.888768	-1.25922	-1.26961	-1.83599	0.020155	0.545703	-0.675501	0.378709	0.55628	0.896465
CUNH5orf15	-0.14945	0.448117	0.396348	-1.71226	-1.53918	-1.53872	0.648587	0.633514	0.932377	0.82737	0.628145	0.425152
CUNH5orf22	-0.68265	-0.208483	-0.546303	1.17312	1.86155	1.77272	-0.884946	-0.741067	-0.584677	-0.150397	-0.470762	-0.538107
CUNH5orf34	-0.1115	0.178501	-0.16233	1.46026	0.927138	1.05238	-1.59866	-1.29366	-1.41791	0.722022	-0.0180496	0.261804
CUNH5orf51	1.01962	1.2348	0.841379	-0.662757	-1.18183	-1.25754	-1.10447	-0.705979	-0.663415	1.08424	0.666116	0.729833
CUNH8orf58	0.375243	0.265384	0.769231	-0.774859	-1.56886	-2.24994	0.503617	0.717362	0.25998	0.482875	0.249486	0.970484
CUNH8orf82	0.34248	0.491391	0.59081	-1.66676	-1.31718	-1.55303	1.38586	0.672247	0.947825	0.0222297	0.256921	-0.172796
CUNH8orf88	-0.531916	-0.374076	-0.452037	1.73534	1.4871	1.68132	-0.803818	-0.790204	-0.760487	-0.380215	-0.38624	-0.424773
CUNH9orf152	-0.532388	-0.532388	-0.352663	1.40785	0.737792	2.46612	-0.532388	-0.532388	-0.532388	-0.532388	-0.532388	-0.532388
CUNH9orf16	-0.520064	-0.180409	-0.206742	-1.49812	-1.10847	-0.911313	1.90698	0.828653	1.41055	0.00837589	0.1116	0.15897
CUNH9orf43	1.14107	1.4276	0.942176	-0.875408	-1.32337	-1.69291	-0.393609	-0.19071	-0.608361	0.510916	0.502991	0.559615
CUNH9orf64	-0.248376	0.422993	0.111418	-1.52407	-1.50082	-1.42056	1.13626	1.12888	1.18834	0.306401	0.164815	0.234721
CUNHXorf56	0.136939	-0.0769614	0.105087	-1.78786	-1.07417	-1.33805	0.715739	1.61546	1.25214	0.244435	0.265707	-0.0584593
CWC22	-0.212882	-0.207426	-0.318102	1.43011	1.59009	1.63466	-1.11595	-0.947688	-1.1053	-0.15486	-0.297985	-0.294664
CWC25	-0.433564	-0.528475	-0.473293	1.98349	1.18778	1.72011	-0.633643	-0.564296	-0.48803	-0.550183	-0.606765	-0.613129
CWC27	0.601942	0.526902	0.396229	0.528484	1.09142	0.309697	-1.75353	-1.49708	-1.58269	0.561448	0.120049	0.697128
CWF19L2	0.868103	0.802842	0.625595	-0.266739	-0.595692	-0.0173422	-1.68885	-1.30001	-1.24685	0.9831	0.78441	1.05143
CX3CR1	-0.547376	-0.547376	-0.547376	1.47209	2.01895	1.43534	-0.547376	-0.547376	-0.547376	-0.547376	-0.547376	-0.547376
CXCL1	-0.63465	-0.63465	-0.63465	1.33913	1.46242	2.06565	-0.339211	-0.442434	-0.282608	-0.63465	-0.63465	-0.629706
CXCL10	-0.529464	-0.563875	-0.563875	1.93439	1.66634	1.33147	-0.563875	-0.530969	-0.563875	-0.563875	-0.488515	-0.563875
CXCL12	0.682658	1.67861	0.490334	-1.2531	-1.63561	-1.63561	0.368328	0.415011	0.131696	0.244431	0.39517	0.11809
CXCL14	0.675217	0.526669	0.689006	-1.30599	-1.60043	-1.789	0.906304	0.862763	0.861942	0.0722076	-0.00142863	0.102742
CXCL6	-0.522293	-0.522293	-0.522293	-0.522293	-0.522293	-0.522293	0.748193	1.68111	2.27133	-0.522293	-0.522293	-0.522293
CXCL8	-0.55475	-0.553877	-0.55475	1.74499	1.64369	1.58322	-0.5503	-0.547427	-0.546996	-0.554522	-0.55475	-0.554523
CXXC5	0.769393	0.466883	0.480682	-1.52867	-1.58992	-1.80025	0.809286	0.494632	0.672588	0.40689	0.387858	0.430632
CYB5A	0.157151	-0.173438	0.0693782	-1.40645	-1.71693	-1.47536	1.05288	1.05335	0.854222	0.420576	0.714446	0.450174
CYB5R3	0.364664	0.0945558	0.204554	-1.45875	-1.5773	-1.53306	1.28727	0.864796	1.13915	0.0845286	0.255672	0.273924
CYB5RL	0.586675	0.71145	-0.48589	-1.801	-0.703975	-1.68106	0.0407865	1.56907	0.591541	0.166512	0.47854	0.527357
CYBRD1	0.577365	0.958388	0.750549	-1.4825	-1.42471	-1.55719	-0.264636	-0.055274	-0.12266	1.11082	0.567256	0.9426
CYFIP1	0.0149278	-0.0834151	-0.0574876	-1.14964	-1.37323	-1.3743	1.56452	1.19784	1.40452	-0.136869	0.0950959	-0.101963
CYFIP2	0.656861	0.24263	0.609529	-1.57569	-1.6903	-1.57253	0.706716	0.937561	0.760064	0.0781453	0.470464	0.376544
CYLD	-0.474946	-0.203499	-0.655806	1.48634	1.36566	1.97328	-1.01056	-0.740736	-0.454006	-0.39559	-0.389485	-0.50065
CYP19A1	-0.628273	-0.181824	-0.809376	1.54621	0.730471	2.32422	-0.516362	-0.760712	-0.363146	-0.542154	-0.413797	-0.385258
CYP1D1	-0.372138	-0.383428	0.158155	2.48947	0.0535611	1.50621	-0.73901	-0.622067	-0.73901	-0.367108	-0.73901	-0.245627
CYP26B1	-0.268675	-0.20609	0.228406	1.78603	2.16305	0.272241	-0.489463	-0.553615	-0.763435	-0.639175	-1.06761	-0.461667
CYP27A1	0.134111	0.0432822	0.180774	-1.36988	-1.45319	-1.53944	0.951987	1.63473	0.964235	0.0983731	0.241442	0.11358
CYP27B1	-0.654414	-0.493547	-0.510881	1.4651	1.29127	2.11341	-0.491779	-0.46725	-0.672135	-0.677885	-0.385415	-0.516476
CYP2C18	-0.474393	-0.536681	-0.478326	1.90213	1.94416	0.98782	-0.655817	-0.592592	-0.581215	-0.50573	-0.516373	-0.492978
CYP2C19	-0.421327	-0.374958	-0.609706	2.58736	0.436773	1.36663	-0.609706	-0.532503	-0.609706	-0.473305	-0.285563	-0.473989
CYP3A5	-0.589331	-0.613194	-0.600499	1.50912	1.71223	1.70364	-0.372096	-0.366775	-0.319534	-0.616896	-0.758529	-0.688132
CYP4V2	0.834389	0.631858	0.319571	-1.3087	-1.53563	-1.61	-0.326446	0.094142	-0.0919886	0.91939	1.13868	0.934728
CYP51A1	0.194171	1.03083	0.766205	-1.50655	-1.39023	-1.4298	-0.416977	-0.110599	-0.0214656	1.221	0.881555	0.78187
CYRIB	0.489045	1.06521	1.02816	-0.981606	-1.27958	-1.3922	-0.757618	-0.533277	-0.464168	1.35695	0.868159	0.600922
CYS1	0.810008	0.604948	1.03376	-1.67821	-1.61212	-1.5534	0.477673	0.447653	0.107312	0.57535	0.387549	0.399479
CYSTM1	-1.06579	-0.883039	-1.04149	0.516273	2.27542	0.984916	0.105341	0.238045	0.638463	-0.731042	-0.656157	-0.380938
CYTH4	2.13253	0.97293	1.33163	-0.990448	-0.990448	-0.990448	-0.156613	-0.264025	-0.32624	-0.477076	-0.528337	0.286547
DAAM1	-0.277928	-0.331692	-0.367538	1.86442	1.01683	1.83459	-0.921481	-0.737063	-0.961882	-0.405452	-0.53792	-0.174879
DAAM2	0.517196	0.220895	0.309935	-1.50491	-1.34013	-1.61348	1.2293	1.27734	0.881696	-0.0135695	0.054213	-0.0184958
DAB2	1.4003	1.08527	1.13988	-1.49497	-1.63398	-1.22255	-0.105271	0.178086	0.0675475	0.18571	0.180598	0.21939
DAG1	0.287946	0.275122	0.309333	-1.52452	-1.6706	-1.56155	1.11032	0.890824	0.923467	0.355327	0.256314	0.348007
DAGLA	-0.0895215	-0.471481	-0.116563	-0.913582	-0.634546	-0.649213	1.63457	1.86516	1.27539	-0.877829	-0.627041	-0.395348
DAGLB	-1.28226	-0.951997	-0.863599	1.28649	1.13313	1.33532	0.916692	0.330923	0.415832	-0.588171	-0.787625	-0.944738
DAP3	-0.804382	-0.651895	-0.719941	1.50835	1.5209	1.87429	-0.633707	-0.437305	-0.306298	-0.356255	-0.473191	-0.520569
DAPK2	1.33921	0.464297	0.112891	-1.45802	-1.86467	-1.11054	-0.0386414	0.550999	-0.167683	0.633646	1.10382	0.434684
DAPP1	-0.403249	-0.28095	-0.403249	0.429552	0.00564573	3.07175	-0.403249	-0.403249	-0.403249	-0.403249	-0.403249	-0.403249
DAXX	-0.75686	-0.777455	-0.749279	1.08689	1.60136	1.87529	0.0802574	-0.0204305	0.0987947	-0.811835	-0.80688	-0.819854
DAZAP2	0.757998	0.546135	0.354215	-1.09103	-1.66679	-1.89966	0.923196	1.02337	0.65521	0.133901	-0.0148539	0.278302
DBF4	-0.170765	-0.0177255	-0.212041	1.29538	1.92662	0.799534	-1.45947	-1.21934	-1.09742	0.262957	-0.0416724	-0.0660588
DBI	0.0231256	0.576534	0.617019	-1.56527	-1.70938	-1.56648	0.317409	0.582643	0.390827	0.959921	0.722638	0.651016
DBNDD1	0.790303	0.0751558	0.703149	-1.57726	-1.79693	-1.23034	1.00784	0.459275	0.915034	0.619814	-0.296244	0.330194
DBNDD2	0.300388	-0.0302251	-0.253905	-1.5349	-1.16946	-1.09335	1.75732	0.827866	1.39899	0.106505	-0.414957	0.105724
DBNL	-0.314117	-0.267098	-0.119233	-1.12948	-1.12509	-1.20535	1.69001	1.23756	1.54624	-0.148167	-0.0227586	-0.142517
DBT	1.00037	0.669683	1.24311	-1.34443	-0.745743	-0.461637	-1.23827	-0.631054	-1.0239	0.509682	0.742313	1.27986
DCAF10	-0.339229	-0.0385943	-0.443433	1.47308	2.00187	1.25976	-0.895553	-0.810157	-0.94574	-0.577964	-0.313848	-0.370188
DCAF11	-0.0450275	-0.321729	0.0524449	-1.61522	-1.51917	-0.633471	1.41122	1.41674	1.06233	-0.473317	0.308978	0.356224
DCAF13	0.193431	0.39358	-0.0560844	1.65568	0.585083	0.486751	-1.61408	-1.37351	-1.55815	0.461969	0.340662	0.484682
DCAF15	-0.047028	-0.679379	-0.360545	-0.579834	-2.03455	-0.171034	1.77808	1.16003	1.16298	-0.195119	-0.0554877	0.0218894
DCAF16	0.864334	1.33776	0.772571	-1.0932	-0.850988	-1.65967	-0.586972	-0.601687	-0.566052	1.21966	0.567761	0.596477
DCAF4L1	-0.376392	-0.441498	-0.474481	0.85466	1.58165	2.26162	-0.779441	-0.679707	-0.714196	-0.470787	-0.389653	-0.371774
DCAKD	0.224247	0.31106	0.138588	-1.51807	-1.47735	-1.66511	1.18924	0.980795	0.963672	0.333179	0.367332	0.152409
DCDC1	-0.0687216	0.00406507	0.0323638	1.85252	1.40217	1.31643	-1.07454	-0.967369	-1.02152	-0.520229	-0.441909	-0.513262
DCDC2	1.38508	1.26416	1.07034	-0.672182	-1.04602	-0.0625995	-1.30032	-0.857808	-1.25909	0.582275	0.315137	0.581022
DCHS2	-0.536238	-0.469374	-0.278245	1.50429	0.509999	2.4722	-0.647182	-0.472237	-0.574876	-0.683569	-0.40125	-0.423516
DCK	0.819856	0.643866	0.754755	-1.29613	-1.83358	-1.38434	-0.158528	0.0409722	-0.106984	1.22236	0.575639	0.722115
DCLK1	0.830557	1.39848	1.03588	-1.19343	-1.38135	-1.18595	-0.733192	-0.365763	-0.534565	0.924135	0.652979	0.552229
DCLK2	-0.334502	-0.53927	-0.626235	1.22229	2.1088	1.51341	-0.782529	-0.560862	-0.472074	-0.642959	-0.537779	-0.348289
DCLRE1A	1.23104	1.01867	0.555613	-1.05205	-1.18016	-0.607361	-1.19517	-0.771809	-0.773228	1.15829	0.80807	0.808108
DCLRE1B	-0.659392	-0.734908	-0.76427	1.18924	1.92385	1.69756	-0.305993	-0.242697	-0.159107	-0.6248	-0.710044	-0.609439
DCP1A	-0.519789	-0.53804	-0.628618	1.84047	1.89692	1.14707	-0.694062	-0.575838	-0.484657	-0.507073	-0.463478	-0.472904
DCP1B	-0.568044	-0.671947	-0.576481	0.610854	1.31876	2.45923	-0.233283	0.150956	-0.426128	-0.830266	-0.727133	-0.506517
DCST1	-0.598359	-0.598359	-0.598359	-0.598359	-0.598359	-0.598359	-0.598359	0.771799	0.106346	2.66968	-0.20613	0.846819
DCTN1	0.344935	0.218315	0.130444	-1.56742	-1.50488	-1.47996	1.09446	1.22289	1.04093	-0.0035539	0.272399	0.231444
DCTN3	-0.205008	-0.279401	-0.0541404	-1.65919	-0.462671	-1.53661	1.40099	1.50717	1.14231	0.0765028	0.00926518	0.0607918
DCTPP1	-0.533635	-0.155237	0.0127132	-0.987282	-1.26851	-1.02001	1.58129	1.17741	1.75291	-0.149338	-0.22437	-0.185942
DCUN1D1	0.320493	0.5282	0.427467	0.309274	0.985103	0.617195	-1.76109	-1.50765	-1.59197	0.839477	0.534329	0.299173
DCUN1D2	-0.789452	-0.565248	-0.353875	1.2564	1.90065	1.57963	-0.978989	-0.804002	-0.743907	-0.137982	-0.145915	-0.217308
DCUN1D3	-0.557305	-0.553933	-0.594776	1.33013	1.27501	2.20209	-0.603589	-0.235387	-0.368538	-0.590696	-0.526226	-0.776767
DCUN1D4	0.675208	1.30817	0.982013	-0.644237	-1.1607	-1.27544	-0.902565	-0.883256	-0.662209	1.19358	0.480005	0.889431
DCUN1D5	-0.697284	-0.54928	-0.582229	1.77235	1.48796	1.6505	-0.653673	-0.807817	-0.558875	-0.382622	-0.228701	-0.450329
DDAH1	0.906649	0.853797	0.77648	-1.63961	-1.42995	-1.53505	-0.222855	0.0899699	0.0154702	0.935483	0.770998	0.478618
DDB2	-0.502278	-0.577823	-0.622583	1.72263	1.69337	1.54308	-0.377758	-0.529308	-0.514367	-0.603937	-0.628235	-0.602782
DDI2	1.99752	1.05164	1.19111	-0.737578	-0.959512	-0.69212	-1.11113	-0.0284199	-0.701475	-0.674085	0.0682715	0.595781
DDIAS	0.512806	0.0609123	-0.153289	0.505605	0.861377	0.202253	-1.71432	-1.23404	-1.5855	1.44502	0.591868	0.507304
DDIT4	-0.652665	-0.621956	-0.622201	1.55211	1.68817	1.71948	-0.452151	-0.482711	-0.427139	-0.558071	-0.578689	-0.564171
DDOST	-0.238791	-0.381763	-0.142368	-1.29682	-1.36074	-1.20394	1.66607	1.04351	1.34313	0.133625	0.142887	0.2952
DDR1	-0.13141	0.364175	0.140587	-1.34336	-0.810876	-1.62738	1.54553	1.44575	1.04449	-0.194166	-0.120684	-0.312646
DDR2	0.975442	1.0236	0.803447	0.363765	0.54316	0.359352	-1.80825	-1.36055	-1.55751	-0.023735	0.439122	0.242166
DDX10	-0.0303872	-0.0753794	-0.44848	1.78701	1.3946	1.2425	-1.38242	-0.973055	-1.09187	-0.132248	-0.130823	-0.159451
DDX17	0.887413	1.11228	0.963675	-1.36987	-1.59261	-1.578	-0.272147	0.137873	-0.0535476	0.52397	0.580748	0.660216
DDX18	-0.0174718	0.303947	0.0935442	1.37436	1.18694	0.949095	-1.72976	-1.29792	-1.36617	0.370953	-0.00654913	0.139028
DDX20	-0.354445	-0.223592	-0.385619	1.42182	0.780222	2.24065	-1.18621	-0.719511	-0.973191	-0.26836	-0.0521038	-0.279664
DDX21	0.129632	0.0885794	0.0575601	1.49051	1.34088	1.22512	-1.49209	-1.18692	-1.33447	-0.0772902	-0.105792	-0.135727
DDX31	-0.568069	-0.639634	-0.569161	1.49443	1.70671	1.7545	-0.511202	-0.556667	-0.378825	-0.523003	-0.587749	-0.621335
DDX39A	-0.75999	-0.750294	-0.688662	1.60384	1.73294	1.43569	-0.0407516	-0.324884	0.0108102	-0.756581	-0.731255	-0.730861
DDX3X	0.427783	0.282717	0.263226	1.21908	1.0376	1.16567	-1.77134	-1.25688	-1.41878	0.0934237	-0.0771858	0.0346816
DDX41	-0.03155	-0.253219	-0.235954	-1.36925	-0.942335	-1.35901	1.63527	1.23951	1.40488	-0.261034	0.119784	0.0528959
DDX46	0.899022	0.853218	0.649586	0.291711	0.573634	-0.115779	-1.78819	-1.37271	-1.62366	0.48861	0.538373	0.606182
DDX49	-0.714311	-0.722815	-0.73121	1.44891	1.68713	1.71852	-0.160049	-0.315515	-0.181576	-0.690996	-0.632177	-0.705911
DDX50	-0.228768	0.11332	-0.00391573	1.11954	1.82095	1.14162	-1.47724	-1.14754	-1.22911	0.0384405	0.0680745	-0.215361
DDX51	-0.818833	-0.634566	-0.640867	1.41902	2.04782	1.30087	-0.232892	-0.111263	-0.235868	-0.847392	-0.628434	-0.617594
DDX52	-0.105912	0.0225418	-0.159849	1.11328	1.54425	1.50812	-1.4823	-1.20646	-1.12123	0.278698	-0.189352	-0.201792
DDX54	0.04897	-0.356641	0.086188	-1.13643	-1.22256	-1.37986	1.72082	1.27262	1.23119	-0.275902	0.00603887	0.00555764
DDX60	-0.51061	-0.256165	-0.322315	1.48965	2.20462	1.08334	-0.706601	-0.598652	-0.553976	-0.466893	-0.73671	-0.625678
DECR2	0.254456	-0.192168	0.0678572	-1.39569	-1.42014	-1.26145	1.74449	1.04735	0.916612	-0.0206682	0.531704	-0.272354
DEDD2	-0.797565	-0.857118	-0.670215	1.38026	1.86305	1.56778	-0.172103	-0.148863	-0.238751	-0.63962	-0.653052	-0.633796
DEFB112	1.7998	0.428489	0.493185	-1.35542	-1.35542	-1.35542	-0.402988	0.0693912	-0.062218	1.22114	0.372048	0.147403
DEK	0.729932	1.06564	0.678674	-0.100385	-0.384021	0.0394118	-1.65354	-1.29116	-1.48541	1.12689	0.530211	0.743762
DELE1	0.198132	-0.135694	-0.0644516	-1.28653	-1.09736	-1.6358	1.43804	1.09375	1.43459	-0.193631	0.0463886	0.202559
DENND11	0.414677	0.926133	0.681568	-1.66624	-1.27225	-1.5678	-0.409255	0.102329	0.0784849	0.958659	0.799474	0.954214
DENND1B	0.0750793	0.883311	0.777371	-0.637056	0.710551	1.05154	-1.77851	-1.34404	-1.32035	0.370255	0.673377	0.538473
DENND2B	0.778622	0.202807	0.373179	-1.50791	-1.12448	-1.36713	1.23248	1.04183	1.32285	-0.610619	-0.271985	-0.0696297
DENND2C	-0.317	0.0621569	-0.658977	2.41388	1.17478	0.228423	-0.92084	-1.00886	-0.503834	-0.745918	0.632164	-0.355969
DENND2D	-0.48205	-0.605969	-0.722489	0.864409	1.61495	2.22044	-0.24743	-0.607527	-0.485978	-0.235018	-0.59085	-0.722489
DENND3	-0.21666	0.0221556	-0.30017	-0.807853	-1.94292	-0.899412	1.38119	1.19786	1.47897	-0.210629	0.209642	0.0878283
DENND4A	0.996	0.254973	0.515971	0.703364	1.13783	-0.222566	-1.71303	-1.35485	-1.55837	0.219112	0.697074	0.32449
DENND4C	1.23579	1.39714	0.762977	-0.697008	-0.831214	-0.976773	-1.28678	-0.722481	-1.03495	0.625355	0.746591	0.781346
DENND5B	1.28343	1.35389	1.02765	-0.631016	-0.949305	-1.16229	-1.14538	-0.66464	-0.944145	0.723764	0.43013	0.677911
DENND6A	0.469826	0.734749	0.712782	-1.61531	-1.35592	-1.66672	-0.115904	0.170613	0.147097	1.28904	0.506	0.72375
DENR	-0.474021	-0.107233	-0.147126	1.05189	1.2345	1.76782	-1.46777	-1.19274	-1.12233	0.372502	-0.0193186	0.103828
DEPDC5	-0.34442	-0.544065	-0.630613	1.53559	1.40422	1.97244	-0.547748	-0.524295	-0.501235	-0.741512	-0.468814	-0.609545
DEPDC7	0.217489	0.0733834	-0.553549	1.79129	0.961241	0.513771	-1.65252	-1.06695	-1.36818	0.493063	0.0888659	0.502092
DEPP1	-0.556172	-0.560631	-0.555458	1.50234	1.78417	1.679	-0.528042	-0.547191	-0.538548	-0.560213	-0.558908	-0.56035
DERA	0.0720694	0.363184	0.141321	-1.08298	-1.9166	-1.71817	0.689401	0.456523	0.705901	1.03931	0.649376	0.600665
DERL3	-0.931149	-0.57083	-0.193769	2.28926	0.725968	1.45913	-0.60235	-0.0668125	-0.579587	-0.539916	-0.935465	-0.054478
DET1	-0.496062	-0.630563	-0.677488	1.49399	1.29612	2.09285	-0.491666	-0.424108	-0.53924	-0.445094	-0.59828	-0.580461
DFFA	0.503426	0.128254	0.335388	-1.48811	-1.64953	-1.65956	0.92591	0.884123	0.948879	0.300474	0.358821	0.411925
DGAT1	-0.236581	0.0682142	0.291641	-1.76854	-0.772146	-1.28326	1.18484	1.65559	1.11966	-0.112633	0.102235	-0.249016
DGCR2	-0.0572529	-0.229067	-0.173095	-1.14057	-1.37586	-1.26506	1.55299	1.40521	1.23093	-0.363022	0.18971	0.225084
DGKG	-0.202372	-0.629937	-0.286788	1.53083	1.91979	1.38891	-0.78955	-0.314355	-0.440419	-0.592664	-0.811411	-0.772037
DGKH	0.478957	0.565903	0.635205	-0.5415	1.50995	0.928811	-1.78898	-1.23675	-1.21436	0.176029	-0.115041	0.601777
DGKZ	0.217065	-0.351977	-0.0187045	-1.56221	-0.716807	-1.44667	1.49153	1.27927	1.34783	-0.25559	0.146325	-0.130065
DGLUCY	-0.67541	-0.34872	-0.454543	2.11857	1.83789	0.699122	-0.207413	-0.565939	-0.488067	-0.768323	-0.647276	-0.499882
DHCR24	0.319893	0.0898609	0.109754	-1.51868	-1.4802	-1.51483	1.28913	1.15911	0.966253	0.0685095	0.181255	0.329939
DHCR7	0.0740312	-0.370382	-0.113932	-1.0699	-1.36324	-1.04491	1.64894	1.44002	1.32657	-0.415533	0.0392511	-0.150918
DHFR	1.05898	0.959605	0.696547	-1.43889	-1.42311	-1.44789	-0.521027	-0.14996	-0.12981	0.965617	0.801426	0.6285
DHFR2	-0.3948	-0.509876	-0.515702	1.1503	1.40784	2.25148	-0.573965	-0.618081	-0.618081	-0.414373	-0.569183	-0.59556
DHRS11	0.605539	0.209321	0.377238	-1.65118	-1.59589	-1.34616	1.24645	0.88116	0.991741	0.0209662	0.213165	0.0476484
DHRS2	-0.551388	-0.555419	-0.555712	1.39627	1.93762	1.60722	-0.542224	-0.551275	-0.54767	-0.543826	-0.548274	-0.545317
DHRS4	-0.052069	0.148433	0.244791	-1.42474	-1.34877	-1.5109	1.57637	1.10275	1.01218	0.240344	0.0136268	-0.00201865
DHTKD1	0.858395	0.122375	0.0189042	-1.44398	-1.40847	-1.87156	0.649381	0.472515	0.686928	0.198459	0.707094	1.00996
DHX15	-0.278544	-0.104775	-0.28823	1.79754	1.40117	1.34149	-1.29912	-0.953686	-1.0479	-0.0447716	-0.253111	-0.270068
DHX36	0.488062	0.829839	0.468271	0.650781	0.242018	0.627315	-1.91245	-1.33456	-1.60974	0.807634	0.472191	0.270642
DHX37	-0.667286	-0.742555	-0.632052	1.53892	1.61663	1.6997	-0.137652	-0.251144	-0.237926	-0.738911	-0.707869	-0.739859
DIABLO	0.143336	-0.1134	-0.233797	-1.42633	-1.43533	-1.1745	1.47012	1.37926	1.15532	-0.0396354	0.146018	0.128942
DIAPH1	0.373718	0.196968	0.416169	-1.61817	-1.55735	-1.54884	1.03202	0.886794	1.05741	0.117951	0.234653	0.40869
DICER1	0.963005	1.12274	0.841696	-1.13055	-1.10629	-1.20897	-0.972827	-0.498571	-0.68825	1.12468	0.772894	0.780433
DIO2	-0.547336	-0.522289	-0.536385	2.12581	1.39666	1.36795	-0.521554	-0.560465	-0.54755	-0.547156	-0.560465	-0.547223
DIP2A	0.717892	0.405752	0.620797	-1.67501	-1.62142	-1.59776	0.334729	0.839061	0.478193	0.245482	0.455854	0.796433
DIPK1A	0.371958	0.965548	0.728433	-0.954041	-0.629894	-1.24106	-1.0459	-0.897964	-0.712404	0.751298	1.20784	1.45618
DIS3	0.0566728	0.325452	0.496741	1.2437	0.538674	1.18079	-1.82531	-1.2406	-1.48308	0.57685	0.0394647	0.0906447
DISP2	-0.209009	1.41231	0.498955	-0.831584	-1.66693	-1.74089	1.05211	0.805057	0.551288	0.161342	0.234951	-0.267605
DIXDC1	1.25747	1.05344	0.980704	-1.07191	-1.37474	-1.32431	-0.787009	-0.309317	-0.559739	0.7014	0.662254	0.771758
DKK1	-0.569414	-0.57761	-0.512047	1.7801	1.12489	1.97671	-0.496783	-0.597568	-0.510593	-0.513985	-0.534752	-0.568948
DKK3	0.85028	0.534573	0.377141	-1.88575	-1.19778	-1.76558	0.562861	0.805989	0.384076	0.522507	0.516879	0.2948
DLC1	-0.388819	-0.409026	-0.261992	1.94798	1.5487	1.37896	-0.802761	-0.658601	-0.782799	-0.55911	-0.474051	-0.538484
DLD	0.585099	0.858687	0.935588	-0.98329	-1.25245	-1.05869	-0.955295	-0.617544	-0.759053	1.05882	1.136	1.05213
DLG1	0.505203	0.074409	0.0428356	1.32002	0.974667	0.874591	-1.857	-1.33543	-1.35961	0.313817	0.250914	0.195582
DLG3	-0.112299	0.375739	0.0279594	-0.555695	-2.2286	-1.5705	0.214394	0.855565	0.807761	0.598768	0.959923	0.626981
DLG5	1.02167	0.683028	0.720244	-1.53682	-1.58167	-1.70784	0.328614	0.802544	0.302908	0.171092	0.381182	0.415057
DLGAP1	-0.607985	-0.239438	-0.867379	1.70321	1.22324	1.86157	-0.427362	-0.567795	-0.30459	-0.879816	-0.752444	-0.141214
DLGAP4	0.518259	0.330523	0.295237	-1.18643	-1.27999	-1.82284	1.56145	0.650695	1.11015	-0.217266	-0.0899818	0.1302
DLGAP5	0.952723	0.933797	0.930086	-0.877134	-0.856253	-1.01519	-1.13043	-0.790538	-1.03769	1.14059	0.803276	0.946752
DLST	0.0223103	-0.115	-0.084682	-1.44983	-1.37768	-1.30512	1.56139	1.2822	1.04133	-0.0238859	0.287867	0.161105
DLX2	-0.316989	-0.592325	-0.597066	1.31826	1.87101	1.72884	-0.44105	-0.593502	-0.591014	-0.649679	-0.547741	-0.588746
DLX5	0.302236	-0.163008	-0.785314	-0.70878	-1.13102	-0.102209	1.96274	1.07185	1.47005	-0.635471	-0.848716	-0.432356
DLX6	-0.104981	-0.751553	-0.458805	-0.0900511	-1.8233	-0.708161	2.2282	0.0485614	1.07061	0.492747	0.145063	-0.0483369
DMAC1	-0.21914	0.0355581	0.200959	-1.38464	-1.52948	-1.51548	1.54678	0.814428	0.940706	0.364406	0.424869	0.32104
DMAC2	0.226426	-0.070341	-0.0655383	-1.12456	-1.81684	-1.03305	1.5431	1.13095	1.23195	-0.270904	0.0137228	0.235087
DMGDH	-0.427363	-0.358949	-0.430338	2.85043	0.00162263	1.07308	-0.392368	-0.463225	-0.463225	-0.463225	-0.463225	-0.463225
DMPK	-0.594662	-0.646365	-0.265889	1.81127	1.09893	1.90188	-0.689776	-0.47856	-0.881038	-0.585997	-0.377722	-0.292067
DMTF1	-0.17289	-0.138283	-0.33147	1.60516	1.44014	1.50324	-1.26369	-1.01521	-1.09175	-0.210422	-0.24701	-0.0778095
DMTN	0.746789	0.0502633	0.529444	-1.50519	-1.51182	-1.32727	1.2988	0.76015	1.09878	-0.494332	0.360863	-0.00648468
DMXL1	0.702769	0.984457	0.649674	0.427419	0.0348093	0.509283	-2.02001	-1.02985	-1.68475	0.395946	0.563509	0.466755
DMXL2	1.26697	1.26657	0.849346	-1.00058	-0.879058	-0.824164	-1.12644	-0.785257	-1.01542	0.664468	0.746198	0.837356
DNAAF1	-0.890969	-0.599524	-0.281291	1.40816	1.58408	1.85298	-0.523434	-0.605694	-0.258097	-0.233572	-0.837574	-0.615068
DNAAF5	0.389101	-0.0493034	-0.0294788	-1.51041	-1.42982	-1.05238	1.52654	1.13279	1.31888	-0.135865	-0.198077	0.0380205
DNAH10	-0.582839	-0.422567	-0.806846	0.506114	1.55238	2.40046	-0.505021	-0.598313	-0.689248	-0.137182	-0.219591	-0.497348
DNAH12	-0.390313	-0.39114	-0.34093	2.08549	1.45139	1.2066	-0.838615	-0.808972	-0.856792	-0.690064	-0.275641	-0.151006
DNAH17	-0.794855	-0.856304	-0.577431	2.29022	1.25769	1.11262	-0.0985436	-0.182378	-0.397424	-0.636052	-0.616851	-0.500696
DNAH5	1.57395	1.43253	1.00023	-1.1259	-1.08847	-0.38492	-1.29726	-0.211578	-0.869995	0.169979	0.268619	0.532808
DNAH6	-0.270284	-0.287877	-0.492478	1.25431	1.21653	2.26812	-0.528226	-0.78126	-0.77952	-0.391236	-0.494212	-0.713861
DNAI4	-0.498204	-0.461635	-0.363746	1.18327	1.2506	2.30697	-0.785748	-0.679968	-0.738805	-0.429141	-0.432959	-0.350633
DNAJA3	-0.73898	-0.79476	-0.734864	1.72007	1.48227	1.58673	0.012441	-0.295589	-0.111138	-0.744962	-0.686212	-0.695004
DNAJA4	0.714795	0.702412	0.374216	-1.44211	-1.45524	-1.88107	0.897946	0.317225	0.993356	0.178966	0.38461	0.214892
DNAJB1	-0.0981287	-0.267271	-0.311387	-1.54738	-0.825569	-1.09954	1.35859	1.5948	1.45715	-0.0813955	-0.0598597	-0.120003
DNAJB11	-0.178727	-0.233064	-0.261527	1.57976	1.68213	1.51602	-0.996019	-0.923412	-0.91496	-0.386499	-0.435393	-0.448309
DNAJB12	0.00246884	-0.561983	-0.194257	-1.59279	-1.38732	-0.204695	1.68099	1.23011	1.31913	-0.244712	-0.0618156	0.0148866
DNAJB4	-0.180901	0.120155	0.0837921	1.24213	1.16947	0.696688	-1.79297	-1.33399	-1.28863	0.90694	0.214501	0.16282
DNAJB5	-0.614086	-0.708746	-0.630433	1.56424	1.39036	1.9347	-0.316683	-0.297872	-0.377092	-0.710531	-0.579256	-0.654603
DNAJB9	-0.519732	-0.521482	-0.523736	1.50383	1.72304	1.7361	-0.638571	-0.618319	-0.57417	-0.507549	-0.511599	-0.547817
DNAJC13	1.06259	1.18843	0.911566	-0.710608	-0.688079	-0.518769	-1.41446	-0.986402	-1.22576	0.735811	0.887362	0.758313
DNAJC2	-0.100934	-0.0874868	-0.185494	1.49162	1.24724	1.74701	-1.21172	-1.07922	-1.14328	-0.10561	-0.274092	-0.298045
DNAJC21	-0.136103	-0.198477	-0.344992	1.56822	1.35727	1.48914	-1.28038	-1.17039	-1.11496	-0.168326	0.107587	-0.108588
DNAJC24	0.586933	0.300216	0.432041	0.812198	0.626479	0.613491	-1.7536	-1.2337	-1.65974	1.02157	-0.384042	0.638155
DNAJC3	-0.512185	-0.350747	-0.463346	1.69366	1.58431	1.60908	-0.889219	-0.777625	-0.790644	-0.30538	-0.408381	-0.389525
DNAJC30	0.261069	-0.112199	0.0689249	-1.18016	-1.47955	-1.36966	1.51631	1.23283	1.27075	0.000528374	-0.126665	-0.0821881
DNAL4	-0.965447	-0.993732	-0.936087	0.807876	1.62919	1.77838	0.317186	0.0858545	0.38074	-0.723471	-0.638588	-0.741907
DNASE1L1	-0.0855689	0.0114876	-0.0386137	-1.08703	-2.07703	-1.05877	1.41811	1.20593	0.789479	0.30312	0.274612	0.34428
DNASE1L2	-0.676533	-0.569062	-0.523377	1.42157	1.68807	1.83352	-0.585492	-0.437208	-0.516649	-0.431247	-0.625515	-0.57808
DNASE2	0.439899	0.241768	0.849164	-1.58979	-1.58979	-1.58979	0.853241	1.02043	0.567383	0.207582	0.556059	0.0338511
DND1	-0.362291	-0.5149	-0.244119	0.290632	1.48141	2.47535	-0.0953496	-0.796449	-0.687477	-0.666727	-0.748086	-0.131995
DNHD1	-0.455411	-0.535145	-0.535444	1.6707	1.74824	1.54242	-0.641776	-0.607423	-0.64232	-0.489126	-0.572285	-0.482424
DNLZ	-0.186835	-0.401305	-0.0780628	-0.0455952	-1.29801	-1.22099	1.50461	1.73286	1.30284	-0.455569	-0.631923	-0.22202
DNM1	1.21395	1.01852	0.757483	-1.54503	-1.37545	-1.63383	-0.0196813	0.499008	-0.121085	0.0768648	0.736691	0.392547
DNM2	0.725204	0.175087	0.0268221	-1.23247	-1.29994	-1.57257	1.51539	1.19886	0.893926	-0.449021	-0.105382	0.124087
DNMT1	0.586851	0.381132	0.264906	-1.66876	-1.57685	-1.49894	1.10594	0.817778	0.931359	0.11075	0.301333	0.244505
DNTTIP1	-0.668601	-0.841613	-0.76441	1.75109	1.12863	1.65862	0.280683	-0.05875	0.0117129	-0.821756	-0.899956	-0.775647
DNTTIP2	-0.20445	-0.236014	-0.332257	1.28793	1.61991	1.73181	-1.12161	-0.977251	-1.05727	-0.15214	-0.276889	-0.281763
DOCK1	1.1507	0.938028	0.812721	-1.38205	-1.40968	-1.2857	-0.670653	-0.0539014	-0.468944	0.630505	0.830289	0.908681
DOCK10	1.2951	1.30642	1.05165	-1.15246	-1.11973	-1.04835	-0.95198	-0.469445	-0.75213	0.546931	0.633582	0.660412
DOCK11	0.899049	1.00459	1.18658	-0.538577	-1.21075	-1.04087	-1.04661	-0.769995	-1.03049	0.933569	0.883192	0.730311
DOCK2	0.75239	0.535674	0.555744	-1.6682	-1.51152	-1.73568	0.542408	0.720261	0.576941	0.427888	0.631973	0.17212
DOCK3	-0.0700962	-0.447607	-0.480137	1.57235	1.14772	1.84919	-1.30051	-0.607737	-1.0605	-0.0571996	-0.366975	-0.178494
DOCK4	0.668747	1.5178	0.708936	-1.45391	-0.944388	-1.45391	-0.0559275	0.350385	-0.757914	-0.0194021	1.38688	0.0526992
DOCK5	1.50205	1.00434	1.1347	-0.862244	-1.41957	-1.61131	-0.588393	-0.0966948	-0.381198	0.348485	0.479191	0.490632
DOCK7	1.11003	1.09461	0.651922	-0.856826	-0.86571	-0.834995	-1.34457	-0.730452	-0.997669	0.758794	0.903827	1.11104
DOCK8	0.528918	-0.0187625	0.202074	-1.5749	-1.5749	-1.5749	0.175299	0.807514	0.46732	0.641947	0.759067	1.16132
DOHH	-0.9737	-0.759802	-0.838154	1.87791	1.45913	1.11343	0.264753	0.0133905	0.148846	-0.85711	-0.710837	-0.737854
DOK3	-0.493609	-0.516219	-0.57703	2.02513	1.82529	0.97796	-0.621952	-0.553623	-0.544573	-0.448036	-0.514032	-0.559306
DOK4	0.0569096	-0.100609	0.147596	-1.2956	-1.20366	-1.34735	1.44793	1.49191	1.24231	-0.373635	-0.118776	0.0529745
DOK6	1.1288	1.32296	0.856076	-1.28178	-1.23321	-1.28926	-0.623488	-0.417188	-0.588481	0.713654	0.677395	0.734525
DOLK	0.0618614	-0.00319296	0.278823	-1.4431	-1.56281	-1.38472	1.37054	1.18074	1.0588	0.235411	0.0513947	0.15625
DOP1A	0.897304	0.748788	0.553133	-0.0248087	-0.216589	1.18524	-1.78017	-1.30362	-1.48164	0.17257	0.598095	0.651701
DOP1B	0.0388975	0.169056	0.0939676	-1.55079	-1.63632	-1.36522	1.27233	1.11016	0.924914	0.359018	0.357506	0.226486
DOT1L	-0.388049	-0.619778	-0.635835	1.14998	2.28216	1.12292	-0.169594	0.0805631	-0.285795	-0.91295	-0.790807	-0.832812
DPCD	-0.242874	0.0157257	0.374528	-1.15019	-1.75144	-1.66296	0.738668	0.524946	0.96994	0.972102	0.924926	0.286622
DPEP2NB	-0.474897	-0.539825	-0.480284	-0.1113	1.98498	2.24165	-0.475683	-0.477737	-0.539825	-0.474007	-0.113252	-0.539825
DPH1	-0.552662	-0.635696	-0.619174	1.56126	1.82301	1.54702	-0.318176	-0.431884	-0.395878	-0.704256	-0.663832	-0.609733
DPH2	-0.802346	-0.714582	-0.667135	1.88143	1.61176	1.30081	-0.108431	-0.273511	-0.131787	-0.734776	-0.668256	-0.693176
DPH3	-0.0327624	0.485697	0.381181	0.45521	0.364485	1.27887	-1.75527	-1.41424	-1.47477	1.05401	0.500529	0.15706
DPM3	-0.629274	-0.745918	0.101381	-0.626779	-1.15171	-1.09366	2.09087	0.859555	1.39509	-0.118513	0.114051	-0.195089
DPP3	-0.161622	-0.0528512	-0.140939	-0.957688	-1.35901	-1.06936	2.00891	1.11059	1.22272	-0.3155	-0.406464	0.121219
DPP4	1.08031	1.0773	0.761821	-1.1236	-1.46924	-1.13245	-0.689584	-0.474654	-0.587008	1.14354	0.572191	0.841379
DPY19L4	0.795321	1.37157	0.726513	-0.652145	-0.972993	-0.909709	-1.33069	-0.797379	-0.921476	1.137	0.73841	0.815585
DPYSL2	0.552138	0.528559	0.540479	-1.58822	-1.71926	-1.63572	0.443658	0.683945	0.318545	0.527833	0.583118	0.764913
DPYSL3	0.48127	0.542412	0.681021	-1.54522	-1.60254	-1.6206	0.959951	0.908014	0.757733	-0.0133411	0.170808	0.280496
DPYSL4	-0.822002	-0.56952	-0.837545	-0.351361	-0.696378	-1.04767	1.88674	1.35828	1.43113	-0.36865	0.0508062	-0.0338367
DPYSL5	0.554008	0.281752	0.435084	-1.70588	-1.62681	-1.51603	0.821491	1.0012	0.693354	0.205918	0.390561	0.465359
DQX1	-0.138659	-0.412088	-0.498396	0.0243919	1.32107	2.67065	-0.716737	-0.580157	-0.478746	-0.618312	-0.115641	-0.457377
DRD4	-0.722185	-0.651851	-0.189811	2.6304	0.688739	1.05422	-0.507118	-0.375218	-0.50804	-0.133691	-0.563265	-0.722185
DRG2	-0.709305	-0.733219	-0.848662	1.48414	1.86054	1.14477	0.26778	0.0967899	-0.00630738	-0.881105	-0.878266	-0.797154
DSC2	1.03317	1.27999	0.365408	-1.47375	-0.751641	-1.47375	-0.373045	-0.035375	-0.980556	1.06754	0.905292	0.436709
DSCC1	0.365881	0.345351	0.393875	-1.90479	-1.57974	-1.03149	-0.134157	0.29117	0.25729	1.38964	0.72375	0.883221
DSE	0.816196	1.04062	1.03674	-0.998166	-1.35199	-1.46164	-0.847018	-0.0728454	-0.599017	0.501302	0.900925	1.03488
DSEL	0.809958	1.34925	1.24122	-1.31465	-1.16622	-1.18263	-0.756249	-0.378185	-0.603361	0.899278	0.577781	0.523803
DST	1.31587	1.01701	0.941462	-0.277273	-0.280907	-0.288672	-1.6101	-1.1266	-1.47611	0.53364	0.627924	0.62377
DSTN	0.192963	0.648262	0.500719	-1.4138	-1.5493	-1.74808	0.137774	0.0562179	0.484916	1.2303	0.735832	0.724205
DTNA	-0.537403	-0.536994	-0.579463	2.29212	1.03187	1.45663	-0.560286	-0.432254	-0.508532	-0.567637	-0.58099	-0.477062
DTWD1	0.806975	1.62381	1.68097	-0.548446	-1.48499	-0.946677	-0.613282	-0.5712	-0.573642	0.372911	-0.248403	0.501982
DTWD2	1.07092	1.44157	0.961394	-1.19607	-1.66841	-1.09649	-0.60393	-0.121378	-0.375893	0.437512	0.748513	0.402263
DTX3L	0.31565	1.23937	0.239439	-1.72191	-0.746554	-1.93757	-0.0965406	-0.0933871	0.586033	0.735711	0.868176	0.61158
DUS3L	-0.60876	-0.657886	-0.685946	1.67073	1.13321	2.01957	-0.296228	-0.46746	-0.187157	-0.606721	-0.659307	-0.654053
DUSP1	-0.559905	-0.560542	-0.563978	1.65529	1.67651	1.64249	-0.527995	-0.53126	-0.532555	-0.565012	-0.565716	-0.567331
DUSP10	-0.527884	-0.688614	-0.436411	2.02331	1.49433	1.36158	-0.517717	-0.45224	-0.280648	-0.731627	-0.533916	-0.710165
DUSP12	-0.527702	-0.664218	-0.416332	0.959196	1.55881	2.20464	-0.886875	-0.675877	-0.564959	-0.284183	-0.408576	-0.293926
DUSP14	-0.778741	-0.770363	-0.790898	1.49139	1.44528	1.84769	-0.0345739	-0.277921	-0.115666	-0.685543	-0.650012	-0.680636
DUSP16	-0.510441	-0.609163	-0.563741	1.54867	1.71361	1.70594	-0.548413	-0.508466	-0.526279	-0.612753	-0.564549	-0.524423
DUSP18	0.719091	0.737959	0.217286	-1.72992	-1.59561	-1.3572	1.01235	0.710561	0.924279	0.135559	-0.0904615	0.316103
DUSP19	0.243086	1.3467	0.64211	-0.924373	-1.25425	-1.87957	-0.783424	0.150261	0.0185945	0.56561	1.07861	0.79664
DUSP2	-0.513699	-0.482731	-0.509062	2.11779	1.83052	0.795802	-0.551627	-0.467603	-0.552092	-0.604445	-0.439679	-0.623181
DUSP23	-0.605466	-0.461813	0.139596	-0.138562	-1.78958	-1.17676	1.78208	1.39716	0.00613362	0.455547	-0.241172	0.632845
DUSP5	-0.541616	-0.561977	-0.574475	1.60813	1.75769	1.60518	-0.538127	-0.538527	-0.532012	-0.571404	-0.544391	-0.56847
DUSP6	-0.17207	-0.322507	-0.456634	0.802897	1.75906	2.12158	-0.754187	-0.490416	-0.68108	-0.485083	-0.795134	-0.526422
DUSP8	-0.507579	-0.649705	-0.49449	1.9357	1.72855	1.21231	-0.478384	-0.370243	-0.369546	-0.75986	-0.707503	-0.539247
DUSP9	0.127484	-0.504492	0.659461	-1.28901	-1.28901	-1.28901	1.30979	1.03307	1.39817	-0.622333	0.428216	0.0376534
DXO	-0.582626	-0.812027	-0.476161	1.56435	1.5979	1.67371	-0.202524	-0.428782	-0.0478475	-0.713267	-0.784256	-0.788469
DYNC1H1	0.660172	0.541838	0.585611	-1.56619	-1.46962	-1.48241	0.869345	1.38875	0.472976	-0.367355	0.24274	0.124143
DYNC1I2	0.787873	0.895115	1.0572	-0.958814	-0.974358	-1.06341	-1.18314	-0.600119	-0.884858	1.17714	0.926297	0.82108
DYNC1LI1	0.757047	1.13702	0.814356	-1.40456	-1.50998	-1.11513	-0.769633	-0.365337	-0.093229	1.07045	0.754209	0.724789
DYNC2H1	1.13781	1.15175	0.678654	-0.114551	-0.594159	-0.353234	-1.63175	-0.949446	-1.50388	0.759247	0.615945	0.803617
DYNC2I2	-0.575357	-0.336852	-0.104298	-0.635932	-1.50785	-1.14618	1.40101	1.62781	1.38431	-0.0328923	-0.137256	0.0634745
DYNLL2	-0.569033	-0.0416286	0.00679801	-1.30735	-1.00679	-1.73249	1.45676	0.704895	1.35132	0.514367	0.159416	0.463734
DYNLRB1	0.512946	-0.243776	-0.0288969	-1.41351	-1.56447	-1.44229	1.36202	0.992884	1.05353	0.238309	0.243981	0.289279
DYNLT3	0.542657	0.572146	0.820836	-1.06441	-0.5891	-0.877369	-1.164	-0.64912	-1.10642	1.59798	1.13675	0.780036
DYRK1A	-0.211234	0.0685872	-0.149761	1.78157	1.22915	1.51331	-1.21214	-1.00327	-1.06267	-0.430074	-0.376347	-0.147117
DYRK4	-0.572588	-0.439184	-0.572588	1.24425	2.10355	1.53326	-0.572588	-0.572588	-0.572588	-0.572588	-0.572588	-0.433761
DYSF	0.239361	-0.0731745	0.0297803	-1.11493	-1.55308	-1.55308	0.217671	0.92278	1.45082	-0.409034	0.918472	0.92442
DZIP1	0.674196	0.870042	0.812674	-1.24625	-1.3632	-1.40562	-0.700247	-0.17454	-0.466349	1.00743	0.952017	1.03985
DZIP1L	0.515288	0.551383	0.568313	-1.38696	-1.53508	-1.98172	0.350208	0.6573	0.602525	0.562981	0.728333	0.367424
DZIP3	0.332144	0.69644	0.459766	0.75693	0.903429	0.912711	-1.75624	-1.39052	-1.65113	0.377078	0.280132	0.0792622
E2F1	-0.480745	-0.469725	-0.15397	-0.970514	-0.966098	-1.09606	1.73679	1.42028	1.52127	-0.185645	-0.143524	-0.212067
E2F2	0.167413	0.233673	-0.0754697	-1.31061	-1.47245	-1.23607	1.26614	1.30443	1.41023	0.0501515	-0.438101	0.100656
E2F5	-0.490454	-0.398706	-0.424902	1.37738	1.2775	2.18544	-0.483323	-0.733401	-0.586781	-0.505076	-0.643165	-0.57451
E2F6	-0.487759	-0.497096	-0.600361	1.60836	1.61491	1.71937	-0.824586	-0.64575	-0.574415	-0.398254	-0.456694	-0.457723
E2F8	1.05501	1.05142	0.705461	-1.52282	-1.36271	-1.81644	0.0861364	0.508788	0.0534307	0.395333	0.534498	0.311886
EAF1	-0.764014	-0.857803	-0.681641	1.57585	1.97372	1.24747	-0.153427	-0.189563	-0.319931	-0.610052	-0.580242	-0.640374
EAF2	-0.537838	-0.360137	-0.37655	1.87922	1.66078	1.32294	-0.898696	-0.719846	-0.732071	-0.534999	-0.304266	-0.398542
EARS2	0.649155	0.585416	0.783481	-1.14394	-1.4718	-1.91259	0.856426	0.871745	0.820027	-0.417235	-0.00704072	0.386355
EBAG9	-0.369786	-0.411252	-0.380993	1.85037	1.76068	1.08745	-0.978141	-0.945619	-0.888837	-0.184542	-0.374756	-0.164573
EBF1	-0.513486	-0.508562	-0.555596	1.39972	1.39571	2.10156	-0.530785	-0.540457	-0.597434	-0.57402	-0.486488	-0.590166
EBPL	0.174222	0.0546834	-0.432032	-1.43214	-1.31894	-0.878042	1.97327	0.725115	1.26298	-0.403151	0.0943083	0.179714
ECD	0.848387	0.608228	0.809222	-1.41223	-1.00726	-1.92359	-0.585663	0.486902	-0.142972	1.08694	0.564193	0.667846
ECE1	0.126294	-0.197307	0.0680196	-1.43271	-1.27298	-1.29623	1.41652	1.42307	1.2381	-0.113183	-0.0467474	0.0871457
ECHDC2	0.633576	0.709098	-0.202216	-1.46019	-0.992268	-1.46019	1.67812	0.749138	0.386314	-0.801493	-0.0371672	0.797282
ECHDC3	-0.121861	0.21761	-0.245114	-1.26433	-1.69127	-0.788785	1.77724	1.34484	0.866548	0.016245	0.134305	-0.245429
ECHS1	-0.394865	0.189522	-0.158917	-1.33701	-1.45511	-1.15479	1.66385	0.784558	1.436	0.299908	0.0490875	0.0777778
ECI1	-0.0222056	0.269636	-0.398582	-1.2752	-1.46011	-1.5622	1.37985	1.01108	1.14939	0.440858	0.13782	0.329664
ECI2	0.904902	0.620639	0.530157	-1.59943	-1.49577	-1.45729	-0.361355	0.299741	-0.0793439	1.04371	0.86459	0.729457
ECT2	0.986329	1.22644	0.84383	-0.572402	-0.839356	-0.718579	-1.35795	-1.02724	-1.07052	1.0791	0.703339	0.747009
EDA2R	-0.382533	-0.345777	-0.37395	1.69746	1.51154	1.69521	-0.811917	-0.699788	-0.837367	-0.479356	-0.504569	-0.468958
EDC3	-0.776875	-0.790806	-0.781642	1.62031	0.877518	1.97797	0.0926942	-0.00485466	0.120712	-0.850101	-0.786807	-0.698124
EDEM2	-0.32957	0.00770899	-0.152558	-1.58012	-1.09184	-1.36644	1.66814	1.06698	1.10985	0.188088	0.174257	0.305501
EDEM3	0.696957	0.909491	0.256629	0.173153	-0.330349	0.205748	-1.86678	-1.11308	-1.54051	1.08796	0.723717	0.797071
EDN1	-0.479254	-0.281539	0.071576	-0.984319	-1.42921	-0.428961	1.38456	1.01465	2.06247	-0.343689	-0.300387	-0.285902
EDN2	-0.760388	-0.320343	-0.605339	1.97383	1.48846	1.34466	-0.108788	-0.647974	-0.374126	-0.419466	-0.946874	-0.623651
EDRF1	-0.0382233	-0.0955636	0.203279	1.00596	1.27996	1.66084	-1.63179	-0.854817	-1.46164	0.0253923	0.00128272	-0.0946789
EEA1	0.367473	0.19922	-0.0237912	1.37467	1.48757	0.911694	-1.55943	-1.15871	-1.45039	-0.0166424	-0.0216002	-0.110067
EEF1A2	-0.581182	-0.757928	-0.702554	1.72552	1.80724	1.26115	-0.0922103	-0.159031	-0.280905	-0.794621	-0.708638	-0.716842
EEF1AKMT4	-0.719	-0.812861	-0.73395	2.44258	0.613952	1.30219	0.0226344	-0.188413	-0.0270115	-0.66711	-0.578731	-0.654281
EEF1AKNMT	-0.833324	-0.560893	-0.866754	1.50361	2.00932	1.23201	-0.0805889	-0.44104	-0.0906723	-0.735829	-0.449704	-0.686126
EEF1B2	-1.15365	-0.887095	-0.932534	1.28497	1.47774	1.77616	0.145089	-0.166333	0.142655	-0.51577	-0.616703	-0.554539
EEF1E1	-0.420535	-0.294997	-0.32922	1.44624	1.92528	1.39925	-0.967766	-0.88251	-0.922941	-0.337742	-0.331029	-0.284029
EEF2K	0.217847	0.146973	0.0835226	-1.79871	-1.22717	-1.28324	1.09455	1.20396	1.35797	0.0177512	0.208552	-0.0220114
EEFSEC	-1.01684	-0.757995	-0.768821	1.05209	2.35504	0.631372	0.162586	0.11593	0.373174	-0.810003	-0.567569	-0.768962
EFCAB12	-0.377246	-0.365307	-0.635882	0.757535	2.28999	1.62464	-0.64715	-0.601889	-0.568964	-0.560922	-0.568475	-0.346326
EFCAB14	0.494079	0.795551	0.493993	-1.69907	-1.45501	-1.72279	0.284085	0.147593	0.631675	0.822188	0.616579	0.591118
EFCAB2	-0.238119	-0.351897	-0.134328	1.03425	2.25739	0.644868	-1.415	-1.37248	-0.51164	0.219507	-0.154138	0.0215847
EFCAB3	-0.680861	-0.284873	0.200086	0.445242	2.49858	0.644691	-1.2184	-0.811559	-1.16611	0.0889898	0.202309	0.0819023
EFCAB8	-0.318712	-0.475556	-0.444159	2.38103	1.13395	1.10445	-0.632868	-0.548496	-0.359594	-0.770775	-0.924248	-0.145019
EFEMP1	0.938427	0.51584	0.817663	-1.56453	-1.59052	-1.684	0.129238	0.471982	0.208122	0.496701	0.477763	0.783313
EFEMP2	0.297442	-0.286656	0.237305	-1.45644	-1.24901	-1.09556	1.87416	0.847642	1.168	0.293652	-0.240131	-0.39041
EFHB	-0.00118882	0.0978514	-0.0415368	0.645129	1.03437	2.20625	-1.18586	-1.26876	-1.15556	0.18403	-0.0151112	-0.499611
EFHC1	-0.293666	0.380326	0.180707	0.805355	2.47589	-0.221019	-1.2789	-1.04307	-1.00352	-0.250664	-0.0814171	0.329974
EFL1	0.078076	-0.140831	-0.226872	1.35401	1.41685	1.49938	-1.40212	-1.10347	-1.25399	-0.0163535	0.0655099	-0.27019
EFNA1	-0.613187	-0.62386	-0.570936	1.30408	1.33384	2.20467	-0.522651	-0.461569	-0.3853	-0.60011	-0.590136	-0.474836
EFNA3	-0.128932	0.392721	-0.139619	-1.76305	-0.880487	-1.20746	1.7347	1.18864	0.915991	-0.3366	-0.0731178	0.297221
EFNB1	0.172267	0.163659	0.262052	-1.4093	-1.28412	-1.73493	0.983404	1.39336	1.11357	0.236107	0.152077	-0.0481467
EFR3A	0.84844	1.12281	0.93445	-1.0287	-0.930797	-1.11386	-1.05109	-0.731103	-0.849158	0.999313	0.864603	0.935099
EFR3B	0.616074	-0.357763	0.0849951	-1.27269	-1.55345	-1.55345	0.968047	1.05003	1.33384	0.387082	0.263188	0.0340972
EFTUD2	0.147368	0.136711	0.13124	-1.42285	-1.41394	-1.54191	1.46749	0.992003	1.16386	0.030146	0.150123	0.159754
EGFL7	-0.197274	-0.356043	0.0950423	-1.0802	-1.20383	-1.30144	1.54259	1.17987	1.58466	-0.391293	-0.124987	0.25292
EGFL8	-0.419346	0.0310943	-0.3372	2.30402	0.641132	1.421	-0.801972	-0.786072	-0.957823	-0.303055	0.0439382	-0.835716
EGFLAM	0.154131	0.145324	0.688959	-0.98964	-1.74793	-1.75826	0.835079	1.34801	0.457558	0.588559	-0.21118	0.48939
EGFR	-0.66399	-0.634677	-0.688291	1.75717	1.45933	1.62319	-0.271916	-0.244125	-0.0877274	-0.783857	-0.704094	-0.761006
EGR1	-0.550385	-0.560057	-0.565095	1.74252	1.75888	1.46021	-0.533003	-0.526975	-0.526971	-0.566037	-0.56537	-0.567715
EGR2	-0.456847	-0.462322	-0.634745	1.41997	1.95942	1.54269	-0.546872	-0.634745	-0.372257	-0.589661	-0.634745	-0.589887
EHD2	0.997267	0.680444	1.03263	-2.36052	-0.384577	-1.13193	0.888967	0.701403	-0.130231	-0.112888	0.180546	-0.36111
EHD3	0.038353	-0.373876	-0.367151	-2.07752	-0.337396	-0.254987	1.98281	0.967148	0.970338	-0.0198621	-0.638652	0.110795
EHD4	-0.402844	-0.326029	-0.425511	-1.07507	-0.440369	-0.93135	1.83985	1.49982	1.47918	-0.489028	-0.308834	-0.41982
EHF	-0.55699	-0.55699	-0.55699	1.72221	1.34541	1.87343	-0.539932	-0.55699	-0.540006	-0.55699	-0.519177	-0.55699
EHMT1	0.262729	0.262867	-0.242829	-1.50232	-1.47184	-1.23392	1.38241	1.23308	1.16018	-0.163647	0.199356	0.11393
EHMT2	0.442294	0.299534	0.161777	-1.59985	-1.42382	-1.45007	1.31271	1.11805	0.990014	-0.0729892	0.0229306	0.199426
EI24	0.254989	0.0333617	-0.248041	-0.978553	-1.49643	-1.84711	1.29361	1.06624	1.08407	0.127428	0.424432	0.286011
EID1	0.320135	0.918245	0.930947	-1.35361	-1.42328	-1.44015	-0.51426	-0.232812	-0.100398	1.26044	0.849267	0.785476
EID2B	0.170108	0.391739	0.535219	-1.94021	-1.08762	-1.31324	0.178482	0.245639	1.26146	0.645941	1.27544	-0.362964
EID3	-0.966654	0.83736	0.014406	1.74698	1.31016	1.08249	-1.12394	-1.09819	-0.564804	-0.386125	-0.674755	-0.176933
EIF1	-0.901333	-0.760739	-0.756799	1.5259	1.61866	1.69852	-0.167548	-0.395589	-0.132196	-0.560223	-0.539619	-0.629028
EIF1B	-0.744762	-0.633982	-0.650595	1.0983	1.96481	1.77952	-0.315865	-0.468771	-0.370813	-0.512447	-0.498194	-0.6472
EIF2A	0.329814	0.44355	0.0658763	0.808272	1.38418	0.728732	-1.64999	-1.47199	-1.50766	0.620849	0.199358	0.0490104
EIF2AK1	1.05474	0.128498	0.209336	-1.37561	-1.95153	-1.44569	0.519004	0.60047	0.859879	0.55948	0.415661	0.425764
EIF2AK2	1.11389	1.41476	1.02692	-1.30956	-1.22518	-1.26097	-0.793497	-0.161842	-0.511441	0.611201	0.494014	0.601711
EIF2AK3	-0.418334	-0.30755	-0.343882	1.9277	1.90426	0.83657	-0.942187	-0.730237	-0.888704	-0.332191	-0.344396	-0.361047
EIF2AK4	0.936949	0.668899	0.540997	-1.60318	-1.52345	-1.40923	-0.282558	-0.0254872	0.0215502	0.832409	0.793826	1.04928
EIF2B2	-0.703986	-0.808115	-0.722222	1.24465	1.57976	1.91403	-0.0129797	-0.131577	-0.202428	-0.739992	-0.633511	-0.783627
EIF2S2	0.239793	-0.0855971	0.165876	1.44507	1.02954	0.907829	-1.69842	-1.46074	-1.30993	0.31291	0.237455	0.216208
EIF3D	-0.575065	-0.869587	-0.786974	1.35392	1.58689	1.8339	-0.134325	-0.168473	-0.104146	-0.69262	-0.707225	-0.736293
EIF3E	0.0833381	0.336475	0.098728	1.19469	1.05575	0.951646	-1.71448	-1.31898	-1.54438	0.541531	0.0705705	0.245107
EIF3G	-0.763215	-0.971355	-0.826067	1.52579	1.69875	1.24863	0.30905	-0.140413	0.239531	-0.717354	-0.953585	-0.649763
EIF3J	-0.403205	-0.10846	-0.110161	1.84851	0.972579	1.5732	-1.21253	-1.09099	-1.10451	0.0601745	-0.239529	-0.185083
EIF4A2	-0.559898	-0.512433	-0.490038	1.75359	1.54103	1.65606	-0.740126	-0.646178	-0.632325	-0.431822	-0.46806	-0.469794
EIF4E3	0.583009	0.573241	0.474225	-1.7546	-1.1004	-1.90885	-0.0629877	0.467494	0.618026	0.919703	0.512969	0.678174
EIF4EBP2	0.274845	-0.0223065	0.0056675	-1.18651	-1.80031	-1.5262	1.13236	0.900259	1.21713	0.252647	0.264968	0.487448
EIF4G3	0.310739	0.0620692	0.298955	1.48519	1.41299	0.757189	-1.65614	-1.19007	-1.34915	-0.170394	-0.093612	0.132231
EIF5	-0.512186	-0.362484	-0.450841	1.66887	1.77458	1.4398	-0.87674	-0.782514	-0.754341	-0.30944	-0.389126	-0.445574
EIF5A	-0.81105	-0.265827	-0.343075	-0.677254	-0.942556	-0.790513	1.91416	1.24741	1.62697	-0.309797	-0.258923	-0.389546
EIF5B	0.594375	0.695888	0.640714	0.196079	0.0259849	-0.354974	-1.70372	-1.3075	-1.54969	1.03725	0.927343	0.798252
EIF6	-1.08991	-0.917667	-0.753357	1.14548	1.56227	1.60125	0.440916	0.0199977	0.309598	-0.815321	-0.73873	-0.764525
ELAPOR1	0.0918459	-0.56077	-0.431438	0.951668	2.66592	0.608912	-0.399359	-0.253491	-0.905658	-0.499535	-0.704246	-0.563849
ELF1	-0.46867	-0.191929	-0.309621	1.62498	1.78941	1.37285	-1.04559	-0.779786	-0.907801	-0.329183	-0.407311	-0.347359
ELF3	-0.0725515	0.0846754	0.0129816	-1.25935	-1.19068	-1.2577	1.82345	1.18645	1.24066	-0.262322	-0.238169	-0.0674463
ELK3	0.175276	-0.107208	-0.205421	1.43327	1.58014	1.44889	-1.45148	-0.910853	-0.983359	-0.165422	-0.366866	-0.44698
ELL	-0.628959	-0.611571	-0.686048	1.58303	1.68638	1.61028	-0.335538	-0.366833	-0.0858106	-0.723329	-0.724477	-0.717126
ELL2	-0.270501	-0.179201	-0.330087	1.86973	1.55464	1.35237	-1.0073	-0.817343	-0.906733	-0.36476	-0.464685	-0.43613
ELMO2	0.46072	0.00934436	0.222509	-1.48329	-1.25867	-1.89988	1.09746	1.00809	0.896889	0.263954	0.251274	0.431618
ELMOD1	-0.469229	-0.534682	-0.430611	1.03976	2.84337	0.135896	-0.381588	-0.461434	-0.369761	-0.42873	-0.48761	-0.455377
ELOF1	-1.12068	-0.967307	-0.988133	1.29929	1.0714	1.53923	0.616218	0.22318	0.634037	-0.884473	-0.731165	-0.691585
ELOVL2	1.10403	1.16067	1.05485	-1.60635	-0.838445	-1.36929	-0.768296	-0.561435	-0.103075	0.616653	0.59347	0.717223
ELOVL4	-0.496198	-0.372865	-0.29759	1.75902	0.612973	2.23099	-0.597333	-0.455677	-0.636801	-0.334536	-0.695221	-0.716769
ELOVL5	0.874854	0.898236	0.979603	-1.43484	-1.56376	-1.57432	-0.148273	-0.0817341	0.016882	0.905392	0.544088	0.583863
ELOVL6	1.24143	1.01635	0.942357	-1.26324	-1.24777	-0.841667	-0.860289	-0.675013	-0.71828	0.955406	0.725896	0.724823
ELP6	0.474195	0.253151	0.70089	-1.65046	-1.83629	-1.33079	0.665874	0.455945	0.0492724	0.556635	0.764346	0.897238
EMB	0.897965	0.821568	0.773417	-1.30129	-1.30878	-1.43426	-0.754867	-0.292003	-0.234672	1.00189	0.732721	1.09832
EMC10	0.107923	0.0971888	0.129414	-1.55878	-1.51602	-1.3382	1.44104	1.06907	1.04257	0.0299259	0.32856	0.167291
EMC2	-0.193797	-0.339832	-0.334785	1.7008	0.92487	1.74536	-1.24459	-0.979049	-1.18916	-0.00334581	0.043637	-0.130105
EME1	-0.578891	-0.594288	-0.574505	1.33123	1.75776	1.84778	-0.465803	-0.541095	-0.528936	-0.506083	-0.543101	-0.604059
EML5	0.421793	0.638074	0.98328	0.825835	0.639923	0.329964	-1.75883	-1.3238	-1.7458	0.458273	0.22824	0.303057
EML6	0.85866	0.706779	0.810369	0.479763	1.06272	0.699064	-1.89176	-1.30314	-1.40624	-0.00894681	0.039178	-0.0464457
EMP1	0.620407	1.19381	0.878343	-1.38605	-1.15765	-1.39412	-0.41495	-0.562412	-0.407605	0.506817	1.21601	0.907404
EMP2	0.286774	0.438554	0.0655698	-1.62579	-1.63301	-1.42029	0.811153	1.05944	1.16042	0.172741	0.303587	0.380851
ENAM	-0.495343	-0.495343	-0.495343	2.73597	0.864545	0.78877	-0.495343	-0.495343	-0.426544	-0.495343	-0.495343	-0.495343
ENDOD1	0.41225	0.580664	0.0791555	-1.21827	-1.45702	-2.02421	0.0647229	0.741018	0.604722	1.04248	0.37911	0.795374
ENG	0.393364	0.199581	0.234756	-1.52915	-1.54652	-1.41814	1.49571	0.903374	0.936032	-0.0435828	0.125119	0.249454
ENO1	-0.439748	-0.314038	-0.314231	-1.11425	-1.0899	-1.09069	1.77911	1.10241	1.61278	-0.0864876	-0.0142901	-0.0306646
ENO2	-0.468724	-0.57212	-0.607058	1.46816	1.54637	1.89976	-0.872977	-0.480613	-0.522168	-0.511105	-0.52595	-0.353578
ENPP1	0.69526	1.30891	0.642997	-1.55057	-1.38925	-1.23288	-0.395458	-0.0909525	-0.491247	0.973677	0.687565	0.841946
ENPP4	0.228398	0.577349	0.754347	-0.0197185	0.0392102	-0.0743665	-1.6682	-1.31448	-1.56026	1.10732	0.923602	1.0068
ENPP5	0.706887	0.739505	0.607327	-1.26559	-1.35905	-1.39084	-0.575501	-0.290188	-0.44525	1.19766	1.05369	1.02133
ENTPD3	0.669487	0.473061	0.472342	-1.25823	-1.90377	-1.67223	0.530914	1.00809	0.510348	0.627465	0.242938	0.299582
ENTPD5	0.349938	0.856291	0.231476	-1.72611	-1.74793	-1.25283	0.355473	0.513202	0.0105267	0.844419	1.0639	0.501649
ENTPD6	-0.33484	-0.168903	-0.250672	-1.28945	-1.38833	-0.965884	1.69075	1.37253	1.22781	-0.0609078	0.0306238	0.137268
ENTPD7	-0.100091	-0.255237	-0.211284	1.63597	1.82207	1.32157	-0.946243	-0.74346	-0.895064	-0.526872	-0.505961	-0.595391
ENY2	-0.606544	0.0515451	0.348155	1.41417	1.30791	0.940634	-1.5203	-1.31275	-1.31018	0.280548	0.215563	0.191255
EOGT	1.32469	0.403218	0.947715	-1.43083	-1.56846	-1.23944	-0.47142	-0.101086	-0.178535	0.812614	0.539894	0.961633
EPAS1	-0.596105	-0.573363	-0.595659	1.33653	2.05498	1.51534	-0.453461	-0.505395	-0.497488	-0.572562	-0.551868	-0.56095
EPB41L1	1.04903	0.660205	0.867106	-1.57249	-1.69209	-1.57682	0.286798	0.351409	0.284095	0.452968	0.412791	0.476995
EPB41L2	1.37279	1.01023	1.04773	-1.18733	-1.28625	-1.25574	-0.795571	-0.356897	-0.523066	0.675923	0.75549	0.542695
EPB41L3	1.12861	0.769021	0.862728	-1.39574	-1.51998	-1.40665	-0.395243	-0.113146	-0.309103	0.762453	0.800384	0.816666
EPB41L4A	0.956522	1.22148	0.984214	-1.41286	-1.50509	-1.49195	-0.257897	-0.136506	-0.106452	0.612041	0.468018	0.668482
EPB41L4B	0.672593	0.834133	0.500411	-1.54601	-1.40553	-1.91881	0.354187	0.287476	0.434085	0.839791	0.434172	0.513496
EPB41L5	1.40064	0.345021	0.792361	-1.04691	-1.1612	-1.40037	-0.858564	-0.141478	-0.702016	1.14458	0.794108	0.833831
EPC1	-0.395125	-0.475232	-0.415215	1.93546	1.75147	1.15258	-0.849356	-0.706942	-0.746009	-0.455857	-0.42455	-0.371217
EPC2	-0.192731	-0.0628758	-0.190692	1.41687	1.67926	1.25956	-1.44884	-1.08821	-1.07982	-0.0227965	-0.24068	-0.0290389
EPDR1	0.245822	0.167406	0.397327	-1.55749	-1.61093	-1.66604	0.953726	0.829986	0.76331	0.552423	0.314762	0.609705
EPGN	-0.446208	-0.524549	-0.599929	1.76776	2.20216	0.687324	-0.594699	-0.667605	-0.667605	-0.293551	-0.344369	-0.518734
EPHA10	0.129729	0.231833	-0.000419555	-1.43908	-1.43908	-1.43908	1.43917	1.31404	0.867212	0.133762	0.354256	-0.15234
EPHA2	-0.556771	-0.658096	-0.589159	1.4194	1.74961	1.75	-0.289981	-0.410019	-0.394254	-0.71495	-0.645756	-0.660034
EPHA7	0.974412	1.14368	1.17145	-1.08986	-1.07719	-1.12765	-0.883474	-0.639575	-0.830245	0.873035	0.687098	0.798308
EPHB2	0.480781	0.083191	0.229833	-1.36286	-1.49877	-1.40365	1.37699	1.14237	1.17685	-0.200595	-0.077553	0.0534188
EPHB4	0.0547812	-0.030874	0.17652	-1.53347	-1.33129	-1.40524	1.4651	1.16453	1.12671	-0.070911	0.279825	0.104318
EPHB6	0.241596	-0.548485	-0.482073	-1.18799	-1.18799	-1.18799	1.52795	1.54615	1.19179	0.149721	0.0161484	-0.0788211
EPHX1	0.551993	0.134708	0.0192807	-1.5046	-1.52426	-1.62611	1.28957	0.849041	0.839322	0.49042	0.262724	0.21791
EPHX2	-0.0994604	0.473011	-0.0250313	-1.4921	-1.13115	-1.93034	0.786979	1.17334	0.784107	0.36303	0.855918	0.241693
EPM2AIP1	0.71313	1.2221	1.20979	-1.19202	-1.08115	-1.24057	-0.92596	-0.454151	-0.615967	0.828499	0.549138	0.987158
EPN2	0.306535	0.0094254	0.153876	-1.6544	-1.17082	-1.70141	0.925072	0.979539	1.34457	0.231513	0.152059	0.424028
EPOP	-1.05957	-0.873801	-0.639037	0.918082	1.36579	1.96379	0.448526	0.155591	0.0755099	-0.97637	-0.633705	-0.744803
EPS8L2	0.80532	0.716084	0.198718	-1.25227	-1.28605	-1.85646	0.82248	1.22868	0.687377	0.527093	-0.196474	-0.394507
ERAP1	0.381108	0.198384	0.0692019	-1.67066	-1.31565	-1.51631	1.02988	1.15223	1.23583	0.0956119	0.112144	0.228225
ERAP2	1.1888	0.987724	0.700891	-1.45867	-1.55191	-1.42591	-0.331741	-0.0710273	-0.0961624	0.666403	0.778915	0.612688
ERBB2	0.245314	0.0778192	0.0709481	-1.33899	-1.57405	-1.33622	1.36613	1.37762	0.988402	-0.247575	0.214239	0.156368
ERBIN	0.67275	0.756695	0.418983	0.161441	0.552107	0.375896	-1.95309	-1.24339	-1.62986	0.736626	0.804024	0.347823
ERC2	-0.601731	-0.340759	-0.482912	1.12174	0.649692	2.65245	-0.53552	-0.280269	-0.60284	-0.532017	-0.446689	-0.601146
ERCC2	0.373959	-0.27388	0.0353754	-1.00647	-1.48887	-1.46331	1.66992	1.04021	1.23516	-0.0941818	0.0466503	-0.0745678
ERCC5	1.03353	1.04359	1.0274	-1.12546	-0.996667	-1.28231	-0.96526	-0.486698	-0.725974	1.09853	0.568814	0.810493
ERCC6L	0.653369	0.980654	0.811628	-1.07707	-1.02412	-1.23916	-0.867518	-0.64575	-0.759228	1.33395	0.881539	0.951704
ERCC6L2	-0.248327	-0.13906	-0.100771	1.54924	1.43808	1.46443	-1.27708	-1.05365	-1.22438	-0.142162	-0.124089	-0.142242
EREG	-0.530404	-0.503652	-0.540279	1.95389	1.30727	1.66522	-0.576539	-0.556745	-0.561764	-0.546007	-0.567409	-0.543584
ERG28	0.0760776	0.0356212	-0.0503103	-1.51061	-1.33056	-1.3756	1.26154	0.797253	1.59645	-0.174844	0.261081	0.413898
ERGIC1	0.401999	-0.207353	0.0114185	-1.21852	-0.970134	-1.61366	1.42271	1.51977	1.12967	-0.381309	0.00561978	-0.100221
ERGIC2	0.364043	0.39484	0.790733	0.365002	-0.189945	0.599514	-1.79537	-1.48586	-1.46062	0.898778	0.885409	0.633478
ERICH3	-0.553096	-0.466951	-0.564729	2.32803	1.42258	1.00782	-0.578061	-0.570979	-0.60243	-0.494073	-0.458375	-0.469737
ERMP1	0.635763	0.754205	0.65728	-1.47581	-1.58846	-1.64348	-0.146423	0.235755	0.0636483	0.928777	0.752017	0.82673
ERN1	-0.9205	-1.05677	-0.957154	1.2713	1.24355	1.82304	0.192637	0.290926	0.178482	-0.850444	-0.703953	-0.511118
ERO1B	-0.615668	-0.448136	-0.593381	1.83644	1.34553	1.72243	-0.822343	-0.600061	-0.608214	-0.384624	-0.32108	-0.510896
ERP29	-0.563848	-0.277972	-0.0767236	-1.7256	-1.25968	-0.941531	1.29061	1.37246	1.02236	0.637654	0.333349	0.18892
ERRFI1	-0.477222	-0.534025	-0.490926	1.42155	1.79684	1.73208	-0.649121	-0.631204	-0.567513	-0.515838	-0.556218	-0.528403
ERVH48-1	0.96385	0.641086	0.590739	-1.64117	-1.64093	-1.63488	0.504073	0.392883	0.438735	0.381945	0.530389	0.473275
ERVMER34-1	0.774331	0.700677	0.575772	-1.6191	-1.2313	-1.6191	-0.436865	0.669665	0.264366	0.564522	0.0188867	1.33815
ESAM	-0.684025	-0.567615	-0.555211	2.37516	0.0724826	1.73	-0.391757	0.0617822	-0.395967	-0.654003	-0.374161	-0.61669
ESCO1	0.341029	0.429348	0.283667	0.519806	0.804956	1.40006	-1.6979	-1.32366	-1.62397	0.65908	0.182703	0.0248775
ESCO2	0.684444	1.07817	0.986561	-1.07863	-1.13889	-1.16563	-0.964281	-0.515667	-0.752411	1.16244	0.928827	0.775068
ESF1	0.242336	0.137904	0.0263655	1.36625	0.703252	1.66546	-1.51227	-1.22003	-1.41292	0.0698988	-0.095258	0.0290072
ESPL1	-0.0915455	-0.0521152	0.342889	-1.33519	-1.48976	-1.18553	1.43801	1.42073	1.15221	-0.221643	0.0254196	-0.00348755
ESPNL	-0.527058	-0.363286	-0.294628	2.81858	1.11561	-0.0100132	-0.527058	-0.527058	-0.360847	-0.270126	-0.527058	-0.527058
ESRP1	-0.400602	-0.489003	-0.519694	2.63537	1.28063	0.477583	-0.515643	-0.572125	-0.544005	-0.456208	-0.353006	-0.543291
ESRRG	1.31439	0.96128	0.907399	-0.323521	-1.23285	-1.2737	-0.960236	-0.667931	-1.03131	0.980964	0.61033	0.715186
ESYT1	0.139411	-0.0135532	0.0957221	-1.33423	-1.49062	-1.37596	1.40762	1.28431	1.18271	-0.117825	0.172799	0.0496135
ESYT2	0.625313	0.462079	0.630737	-1.53047	-1.63993	-1.75656	0.365972	0.449208	0.812738	0.710475	0.451875	0.418562
ETAA1	0.242052	0.528547	0.313904	0.0367669	0.595529	1.15838	-1.80768	-1.39914	-1.55298	0.740895	0.685088	0.45864
ETF1	-0.415781	-0.220668	-0.255084	1.36451	1.45012	1.79773	-1.25612	-0.991003	-0.907986	-0.0594552	-0.23388	-0.27239
ETNK1	0.157693	0.741736	0.436808	1.04654	0.401085	0.425859	-1.87845	-1.41664	-1.46713	0.968685	0.294702	0.289108
ETNK2	0.433207	0.264506	0.0618544	-1.55575	-1.41601	-1.35354	0.867165	1.11645	1.52407	-0.231152	-0.0350349	0.324234
ETS1	-0.000949075	0.0443539	-0.0184373	1.4046	1.55907	1.64258	-1.12317	-0.935404	-0.91461	-0.486634	-0.593673	-0.577725
ETS2	-0.594123	-0.586576	-0.595416	1.72635	1.65033	1.58924	-0.462573	-0.494521	-0.455585	-0.597774	-0.587916	-0.59144
ETV5	-0.527259	-0.53178	-0.506991	2.07489	1.5354	1.27446	-0.614135	-0.697374	-0.626125	-0.432896	-0.512057	-0.436124
ETV6	1.10221	0.698353	0.22323	-1.90875	-1.1444	-1.69617	0.74473	0.449826	0.604164	0.371937	0.318625	0.236245
ETV7	-0.443481	-0.443481	-0.443481	0.997581	-0.443481	2.89711	-0.443481	-0.130289	-0.336093	-0.443481	-0.32394	-0.443481
EVC	0.799085	0.665873	0.467759	-1.44757	-1.69969	-1.58788	0.617416	1.22997	0.379977	0.0591072	0.161806	0.354142
EVI5	0.919589	1.22121	0.75948	-1.30954	-0.917384	-0.649071	-1.25054	-0.543148	-0.914511	0.81825	0.891977	0.973692
EVL	0.545757	0.0996614	0.331757	-1.33263	-1.44876	-1.66873	1.33342	1.05124	0.97174	0.284584	-0.0739095	-0.0941347
EVPL	-0.604763	-0.514523	-0.558386	1.01821	2.01571	1.80884	-0.606257	-0.525815	-0.51134	-0.442124	-0.573716	-0.505835
EXOC4	0.606525	0.373198	0.510766	-1.41515	-1.6351	-1.8351	0.406278	1.0022	0.366123	0.460577	0.586615	0.573073
EXOC6	0.810395	0.818187	0.86691	-1.10306	-0.797993	-0.677647	-1.23605	-0.734107	-1.08383	1.28158	0.88292	0.972693
EXOC6B	0.0441081	-0.360106	-0.0348345	1.5821	1.44272	0.796617	-1.6652	-0.986544	-1.31234	0.376284	0.18353	-0.0663252
EXOC7	0.383541	-0.0190406	0.0648511	-1.49782	-1.53879	-1.37147	1.26781	1.32576	0.885627	-0.113238	0.361914	0.250852
EXOSC8	-0.497187	0.0604274	-0.130483	1.79404	1.75807	0.679517	-1.26922	-0.942888	-1.14969	0.0384256	0.0290817	-0.37009
EXOSC9	-0.077609	-0.129698	-0.183077	0.751857	2.26619	0.961652	-1.16123	-1.24945	-1.07326	-0.0407586	-0.387793	0.323176
EXPH5	0.188767	-0.149131	-0.294624	1.4817	1.80315	1.26434	-1.17872	-0.867025	-1.09209	-0.497754	-0.405356	-0.253251
EXT2	0.24774	0.225891	0.169853	-1.81489	-1.50737	-1.30002	1.13976	1.06013	0.981142	0.211076	0.277656	0.309036
EXTL3	-0.0753983	-0.0284889	-0.0643286	-1.44222	-1.38082	-1.39759	1.28445	1.43172	1.07638	-0.00425689	0.2266	0.373947
EYA4	0.228962	0.0228501	0.176426	1.94077	0.61477	1.177	-1.55778	-1.25301	-1.17405	-0.0392836	-0.0751138	-0.061539
EZR	0.586833	0.612572	0.617598	-1.68318	-1.6743	-1.58394	0.715588	0.296967	0.697491	0.479279	0.473033	0.462058
F10	-0.545386	-0.406376	-0.267398	1.10577	0.801851	2.58297	-0.745321	-0.664927	-0.667111	-0.413584	-0.461577	-0.31891
F11R	0.182113	0.432608	0.402044	-1.84552	-1.389	-1.50466	1.06962	0.693462	0.40107	0.780484	-0.0119372	0.789718
F12	-0.668315	-0.52059	-0.913605	1.50502	1.29534	1.91745	-0.335758	-0.330358	0.0491101	-1.07508	-0.357192	-0.566024
F2R	-0.431036	-0.328204	-0.532827	1.2959	1.41135	2.12797	-0.564931	-0.715652	-0.764801	-0.300981	-0.605029	-0.591761
F2RL2	-0.518625	-0.264084	-0.414803	1.46908	1.78804	1.62489	-0.749284	-0.653788	-0.417679	-0.510108	-0.954285	-0.399354
F8A1	0.692094	0.368862	0.263479	-1.0239	-1.2101	-2.04877	1.298	1.164	0.672586	0.190021	-0.25411	-0.11215
FABP5	-0.134897	0.916602	0.741639	-1.66962	-1.60736	-1.45962	0.271337	0.145996	0.537311	0.812415	0.738489	0.707711
FADD	0.299146	0.389748	0.195291	-1.46872	-0.721667	-1.36645	1.59054	1.35609	0.95907	-0.900835	-0.066007	-0.266208
FADS1	0.828099	0.717756	0.887552	-1.58838	-1.67559	-1.6051	0.348362	0.582774	0.260739	0.298288	0.332187	0.613311
FAHD1	0.456214	0.451427	0.280743	-1.64451	-1.63196	-1.3982	1.33294	0.792743	0.824192	0.135083	0.241581	0.159754
FAIM	0.950829	0.959555	0.731459	-1.46362	-1.34634	-1.28483	-0.544796	-0.217797	-0.478115	1.05372	0.762168	0.877766
FAM102A	-0.661868	-0.800834	-0.580123	1.40019	1.81063	1.53008	-0.0316208	-0.146359	-0.0934233	-0.788215	-0.887548	-0.750899
FAM102B	0.815357	1.14604	0.900944	-1.56973	-1.5824	-0.643408	-0.734097	-0.134244	-0.452663	1.24897	0.525709	0.479535
FAM104B	0.771147	1.41403	0.949547	-1.11949	-1.2851	-0.971123	-0.717964	-0.504729	-0.90533	0.428361	0.970782	0.969868
FAM107A	0.887838	0.953576	0.681803	-1.59571	-1.5741	-1.59571	0.330861	0.0460287	0.00780236	0.56706	0.620008	0.670535
FAM107B	-0.0753606	0.244881	0.0875493	1.05632	1.46737	1.40883	-1.56114	-1.23796	-1.27881	0.164897	-0.172718	-0.103849
FAM110B	-0.608303	-0.517111	-0.53678	0.700569	1.2272	2.57748	-0.290054	-0.571142	-0.326297	-0.517711	-0.601025	-0.53682
FAM111A	1.06001	1.1085	0.963627	-1.35465	-1.43214	-1.39621	-0.414284	-0.317751	-0.334913	0.704369	0.663532	0.749909
FAM114A1	0.635424	0.32975	0.705665	-0.926901	-2.20435	-1.50888	-0.0850486	0.613892	0.432838	0.684464	0.860603	0.462542
FAM120AOS	0.732006	0.398303	-0.0364379	-1.3737	-2.09102	-1.06875	0.947967	0.681032	1.10229	0.27748	-0.0632228	0.494049
FAM126B	-0.04626	0.0528258	-0.418877	2.17515	0.757593	1.23256	-1.35885	-1.06679	-0.972191	-0.143322	0.000194696	-0.212034
FAM131A	-0.911446	-0.651961	-0.828687	1.8571	1.65668	1.1447	0.0669234	-0.347859	0.0683356	-0.716713	-0.758012	-0.579066
FAM133B	-0.5078	-0.125902	-0.322621	1.52903	1.55127	1.44511	-1.2849	-1.03244	-0.967593	0.154119	-0.310217	-0.128047
FAM135A	-0.378311	-0.370978	-0.421815	1.57404	1.31183	1.95348	-0.88483	-0.766615	-0.827238	-0.401424	-0.387817	-0.400322
FAM13B	0.254579	0.617486	0.507611	0.624509	0.806071	1.16691	-1.72398	-1.50918	-1.512	0.169102	0.574209	0.0246715
FAM149A	1.18639	0.928129	0.921436	-1.5374	-1.62915	-1.46225	0.0192215	0.278307	0.105602	0.0780167	0.636869	0.474828
FAM155B	-1.01525	-0.226757	-0.414477	-1.30876	-0.568175	-0.525708	1.96978	1.65854	0.819644	-0.314858	-0.15851	0.0845417
FAM156B	-0.595896	-0.614745	-0.493342	1.97637	1.23749	1.67774	-0.739356	-0.390609	-0.460072	-0.538812	-0.598986	-0.45978
FAM160B1	0.0195797	-0.0228767	0.176502	1.20593	1.5832	0.713401	-1.59371	-1.33775	-1.41511	0.32206	0.146047	0.202735
FAM160B2	0.095623	-0.440672	-0.332274	-0.669869	-1.37481	-1.13831	1.92847	1.11106	1.3954	-0.356894	-0.107268	-0.110454
FAM161A	0.516705	0.768564	0.397686	1.10822	0.0388969	0.654016	-1.66949	-1.35646	-1.46742	0.888678	-0.551761	0.672364
FAM167A	-0.734436	-1.1726	-0.938262	0.72753	0.819082	1.45889	1.28604	0.351376	0.823917	-0.629233	-1.13746	-0.85485
FAM168A	0.566516	0.482674	0.608838	-1.49328	-1.73	-1.68878	0.794815	0.714786	0.527973	0.427253	0.188105	0.601096
FAM169A	0.203858	0.354606	0.0806267	0.661444	1.07445	1.13661	-1.87555	-1.37974	-1.43236	0.460042	0.383825	0.3322
FAM171A2	0.389913	0.806329	0.301257	-1.58949	-1.59764	-1.45471	0.800299	1.08264	1.00371	-0.0974798	0.275884	0.0792938
FAM171B	-0.102641	0.51249	-0.318551	0.86848	1.13644	1.03169	-1.72914	-1.26135	-1.49871	0.543793	0.238071	0.579434
FAM172A	-0.778579	-0.213726	-0.445158	1.25911	1.21231	2.21081	-0.805802	-0.743622	-0.848823	-0.225116	-0.453366	-0.168035
FAM184A	-0.0937009	0.0201993	-0.338894	1.94122	1.14941	1.35896	-1.18767	-0.962202	-1.20172	-0.205879	-0.210204	-0.26952
FAM184B	-0.511979	-0.191065	-0.386228	2.14673	1.66933	0.647307	-0.920466	-0.954448	-0.902997	-0.22981	-0.0339545	-0.332416
FAM189B	0.187242	-0.134733	0.19428	-2.08234	-1.38508	-0.664329	1.61838	0.508884	0.856136	0.495953	-0.167201	0.572814
FAM193A	-0.517636	-0.823687	-0.664532	1.71352	1.30837	1.8625	-0.381726	-0.463839	-0.326303	-0.737558	-0.568743	-0.400366
FAM199X	0.706166	0.973471	1.0886	-1.42457	-0.833218	-0.601681	-1.17381	-0.804721	-0.723719	1.18871	0.673708	0.93107
FAM200A	-0.457218	-0.364035	-0.430321	1.79594	1.54446	1.50148	-0.893304	-0.863826	-0.855679	-0.243811	-0.405948	-0.327746
FAM204A	-0.429818	0.334678	-0.0826352	1.25412	1.29314	1.17727	-1.54337	-1.39585	-1.15603	0.613264	0.0685989	-0.133371
FAM20A	-0.363232	-0.597927	-0.443599	1.89187	1.30194	1.67958	-0.616972	-0.207244	-0.645912	-0.494213	-0.784407	-0.719877
FAM20B	0.635145	0.950589	0.640865	-1.46514	-1.36	-1.61989	-0.254404	-0.210906	-0.0589793	1.05588	0.766935	0.919908
FAM210B	0.532893	0.747238	0.657503	-1.55047	-1.67726	-1.6273	0.183195	0.31263	0.426875	0.931113	0.293073	0.770514
FAM214A	-0.440426	-0.412796	-0.282538	1.80894	1.25511	1.70669	-1.02417	-0.718819	-0.972221	-0.271837	-0.304193	-0.343746
FAM214B	-0.319581	-0.624473	-0.697243	2.22029	1.18364	1.33826	-0.310541	-0.229142	-0.385316	-0.824229	-0.746128	-0.605533
FAM217B	0.641647	1.14443	0.627424	-1.26646	-1.44077	-1.33106	-0.545299	-0.287854	-0.435023	1.17218	0.791506	0.929272
FAM222B	0.458644	-0.154241	-0.347077	-1.04394	-1.16086	-1.73302	1.55701	0.874323	1.37162	-0.208769	0.102692	0.283615
FAM234A	0.278784	-0.117581	-0.168519	-1.37335	-0.757569	-1.43526	1.6783	1.26478	1.33092	-0.288897	-0.251778	-0.159824
FAM234B	-0.123132	0.61384	0.268323	-1.58964	-1.68128	-1.48228	0.950531	0.897041	0.802527	0.535332	0.305951	0.502788
FAM3C	0.736303	0.846029	0.693544	-0.853221	-0.915461	-1.17746	-1.03168	-0.813937	-0.797762	1.53846	0.849961	0.925221
FAM43A	1.54273	0.724568	1.07309	-1.87009	-1.34873	-0.872147	-0.197167	0.0589514	-0.251361	0.296655	0.023485	0.820014
FAM43B	-0.50888	0.250604	0.157526	-0.48241	-1.37168	-1.68946	2.04172	1.06121	0.0271673	0.140819	-0.200523	0.573911
FAM50A	-0.681221	-0.726814	-0.61881	1.65157	1.63928	1.65027	-0.385293	-0.329559	-0.432246	-0.621436	-0.568349	-0.577382
FAM50B	0.00799609	0.622613	0.128352	-1.70316	-1.42439	-1.10285	1.15795	1.4673	0.804641	-0.285302	0.45822	-0.131369
FAM53C	-0.660784	-0.689952	-0.678451	1.54398	1.71573	1.65602	-0.285889	-0.389865	-0.278489	-0.671157	-0.636141	-0.625
FAM71A	-0.55036	-0.565659	-0.567852	1.24243	2.38917	1.10794	-0.551038	-0.40548	-0.496165	-0.478601	-0.560374	-0.564003
FAM71D	0.68139	0.108165	0.844113	2.62536	-0.938581	-0.277644	-0.725199	-0.215655	-0.194945	-0.938581	-0.465555	-0.502862
FAM71E2	-0.346923	-0.33807	-0.535129	1.23894	2.30861	1.22612	-0.583197	-0.54715	-0.604796	-0.622561	-0.637239	-0.558605
FAM72A	-0.615181	-0.531453	-0.544773	0.76906	1.9328	2.01359	-0.682261	-0.676913	-0.421547	-0.399949	-0.274059	-0.569322
FAM76B	-0.160493	0.687872	0.461583	0.918765	0.315699	0.753794	-1.877	-1.37503	-1.48481	0.73138	0.730863	0.297379
FAM83B	1.00607	1.68213	0.594348	0.516044	-0.893811	-1.43459	-1.24159	-0.759391	-0.881682	0.592151	0.187623	0.632708
FAM83C	-0.577206	-0.535181	-0.398279	1.99829	0.546829	2.0763	-0.491538	-0.515012	-0.577206	-0.511276	-0.482251	-0.533473
FAM83E	-0.52716	-0.527756	-0.546526	0.603828	2.21476	1.82386	-0.546526	-0.528007	-0.470326	-0.546526	-0.461703	-0.487926
FAM83G	-0.619938	-0.613591	-0.604405	1.58566	1.79865	1.55183	-0.349685	-0.418392	-0.368498	-0.669959	-0.640963	-0.650712
FAM83H	1.0728	1.30204	0.679372	-1.21812	-1.96534	-0.916552	0.565882	0.291607	0.945755	-0.296122	-0.153208	-0.308107
FAM89B	-0.597334	-0.665517	-0.676418	1.50773	2.16688	1.01428	-0.0237576	-0.360973	-0.195984	-0.727791	-0.657333	-0.783783
FAM91A1	0.12414	0.371692	0.171122	1.17463	1.28903	1.14371	-1.6573	-1.21179	-1.48804	0.168749	-0.0986649	0.0127303
FAM98B	0.625864	1.19501	0.6358	-0.946731	-1.39233	-1.36698	-0.799301	-0.365691	-0.556113	1.15429	0.841054	0.975129
FAN1	-0.643938	-0.285681	-0.32939	1.26177	2.27432	1.20531	-0.823569	-0.666871	-0.64314	-0.317887	-0.449256	-0.581675
FANCA	0.322144	0.468402	0.391299	-1.77973	-1.84482	-1.0916	1.00168	1.04207	0.663052	0.226178	0.285258	0.316069
FANCF	0.240681	0.623247	-0.19426	-1.21893	-1.51625	-1.24055	1.42104	-0.137708	1.76296	0.0364335	0.0129388	0.2104
FANCM	0.454212	0.549921	0.418135	1.08057	0.210726	-0.345881	-1.6672	-1.30948	-1.57337	1.23753	0.608684	0.336157
FARP1	0.628885	0.327298	0.248385	-1.61481	-1.53889	-1.53515	1.05508	1.00078	0.94137	0.0380891	0.229677	0.219286
FARSA	-0.903094	-0.870722	-0.824152	1.28433	1.69084	1.00196	0.637077	0.291541	0.449984	-0.95959	-0.94247	-0.855712
FASN	0.645964	0.315865	0.381431	-1.53867	-1.3956	-1.45992	1.13131	1.37397	0.747482	-0.365102	0.17629	-0.0130222
FASTKD1	0.179312	0.649586	0.258765	1.22814	0.35746	0.598785	-1.90296	-1.55307	-1.28724	0.699659	0.327384	0.444177
FASTKD2	-0.17533	0.270274	0.170542	1.18517	1.1007	1.21319	-1.66748	-1.31584	-1.44161	0.377592	0.0848211	0.197981
FASTKD3	-0.15792	-0.382279	0.0414362	1.78506	1.9179	0.342262	-1.3637	-0.90769	-1.00592	0.11416	-0.369653	-0.0136519
FASTKD5	-0.623267	-0.403333	-0.649888	1.87243	1.36036	1.58336	-0.910181	-0.888499	-0.533243	-0.112956	-0.289993	-0.404787
FAT1	1.15587	0.889968	0.805857	-1.57134	-1.55646	-1.58747	0.0842767	0.578462	0.102799	0.1733	0.441355	0.483387
FAXC	0.222727	0.655969	0.37596	-1.5398	-1.79436	-1.54093	0.448107	0.456479	0.773443	0.727482	0.343907	0.871018
FBLIM1	0.502414	0.434258	0.573756	-1.49305	-1.11885	-1.99953	1.1403	0.641729	0.979352	0.0478759	0.0143733	0.277373
FBLN1	0.412762	0.111476	0.011786	-1.52354	-1.64486	-1.45008	1.16466	1.05135	0.942811	0.303812	0.147859	0.471967
FBLN7	0.484784	1.08746	-0.0407817	-1.29353	-1.57703	-1.57703	0.926617	1.17506	0.239839	-0.00946712	0.774701	-0.190628
FBN1	0.335118	0.396985	0.370825	-1.49973	-1.70251	-1.67237	0.720458	1.04348	0.604113	0.360255	0.498482	0.544891
FBXL12	-0.822837	-0.836948	-0.702448	1.90518	1.50263	1.08337	0.136324	0.180061	-0.00625649	-0.949404	-0.691178	-0.798491
FBXL13	1.30202	0.973256	0.640249	-1.26067	-1.27022	-1.79088	-0.52107	-0.177617	0.342736	0.733655	0.67217	0.356368
FBXL14	-0.0826009	-0.251512	0.0804359	-1.14906	-0.599446	-2.02144	1.38497	1.14748	1.29002	0.380237	0.131755	-0.310828
FBXL16	0.615081	0.453845	0.617949	-1.72112	-1.66175	-1.43529	0.992442	0.722178	0.671945	0.168196	0.509216	0.0673078
FBXL2	1.30956	0.827562	0.904812	-1.81242	-1.56058	-1.10611	-0.0189072	-0.105852	0.0991392	0.600945	0.635671	0.226175
FBXL3	0.238718	0.453025	0.452342	0.761011	0.873158	0.285318	-1.85293	-1.23336	-1.72091	0.881923	0.280666	0.581037
FBXL4	0.834709	0.264425	0.625829	-1.2781	-0.854261	-1.97366	-0.342747	-0.158825	-0.193102	0.626327	1.29894	1.15046
FBXL5	-0.470256	-0.39277	-0.389591	1.3675	1.90208	1.62222	-0.828707	-0.661514	-0.749029	-0.38749	-0.455351	-0.557092
FBXL8	-0.460796	-0.537581	0.2939	-1.76262	0.0907984	-1.40682	1.90254	0.744148	0.885718	0.233253	-0.382172	0.399629
FBXO11	0.0963051	0.290084	-0.026405	1.36519	1.48876	0.63229	-1.73611	-1.29741	-1.27514	0.263987	0.180462	0.017981
FBXO16	-0.690771	-0.447973	-0.819742	1.85161	1.90635	0.785476	-0.429208	-1.121	-0.276879	0.163674	-0.431949	-0.489587
FBXO17	0.632027	0.422124	0.326831	-1.33298	-1.62849	-1.82689	1.1394	0.783476	0.612898	0.221077	0.302558	0.34796
FBXO28	-0.308774	-0.174444	-0.360315	1.93944	1.19916	1.63935	-0.866661	-0.837725	-0.801794	-0.266694	-0.491181	-0.670361
FBXO30	0.154619	0.652704	0.0595155	1.08099	-0.0478784	0.786727	-1.79929	-1.3395	-1.53717	0.818713	0.527342	0.643232
FBXO33	-0.270645	-0.527167	-0.303861	2.21792	0.612871	1.50817	-1.09437	-1.031	-0.798488	-0.297889	-0.0161079	0.000564393
FBXO34	-0.139038	-0.595712	-0.335007	2.16256	1.16538	1.31798	-0.913788	-0.802212	-0.996582	-0.208296	-0.40473	-0.250562
FBXO38	0.107931	-0.225584	-0.350113	1.66135	0.757371	1.75273	-1.46429	-0.956334	-1.14911	0.0124194	0.0245091	-0.170878
FBXO44	-0.169282	-0.369332	-0.27269	-1.0904	-1.29871	-0.905471	1.6561	1.56215	1.34016	-0.16593	-0.236723	-0.0498785
FBXW5	-0.384105	-0.697502	-0.548426	-0.681143	-0.507316	-0.949634	2.00213	1.2135	1.58196	-0.602037	-0.16585	-0.261569
FBXW7	-0.395262	-0.349799	-0.260032	1.29021	1.13576	2.26244	-0.858549	-0.823054	-0.841812	-0.462087	-0.363062	-0.334752
FCGR3A	-0.538832	-0.384943	-0.490298	1.9063	2.20524	0.432855	-0.538832	-0.488221	-0.486772	-0.538832	-0.538832	-0.538832
FCHO2	-0.263336	0.228936	-0.239543	2.36612	0.520787	0.92069	-1.30916	-1.095	-1.01886	0.253022	-0.287413	-0.0762319
FCHSD1	0.237845	0.119903	0.508034	-2.52635	-1.10914	-0.807471	0.596511	0.96962	0.708967	0.344656	0.355115	0.602315
FDFT1	0.427526	0.446974	0.455573	-1.57786	-1.65971	-1.71365	0.501255	0.704069	0.628666	0.629286	0.680141	0.47773
FDPS	-0.056035	0.368724	0.774341	-1.60124	-1.72619	-1.43965	0.861318	0.971808	0.658086	0.548573	0.220704	0.419554
FDX2	-0.734723	-0.925292	-0.903376	1.7222	1.59042	1.09243	0.336825	0.0321845	0.143313	-0.901847	-0.945616	-0.506523
FDXR	-0.39035	0.0249278	0.0129741	-1.6034	-1.47621	-1.30933	1.12829	1.06356	1.11637	0.312696	0.6169	0.503561
FECH	0.51945	0.42618	0.41053	-1.73084	-1.62603	-1.56883	0.550459	0.600121	0.63354	0.700848	0.282364	0.802213
FEM1B	-0.288313	-0.0707011	-0.249838	1.57408	1.2429	1.55151	-1.40229	-1.06655	-1.10464	0.121497	-0.0244852	-0.283172
FEM1C	0.316236	0.549527	-0.0222978	1.22257	0.144262	1.8333	-1.51047	-1.22783	-1.35106	-0.19997	-0.0120629	0.2578
FER	0.796983	0.63898	0.72584	0.579279	0.464006	0.305386	-1.82139	-1.42391	-1.65004	0.690548	0.351447	0.342873
FER1L4	-0.305521	-0.532792	-0.428583	2.84218	0.940157	0.336504	-0.504726	-0.478459	-0.421013	-0.532792	-0.43947	-0.475484
FERMT2	0.541341	0.670734	0.275898	1.31947	0.371259	0.503552	-1.80854	-1.43568	-1.51775	0.411687	0.434798	0.233241
FERMT3	-0.610733	-0.534046	-0.580044	1.5997	1.02878	2.18311	-0.470449	-0.438485	-0.511591	-0.651032	-0.446384	-0.568818
FES	-0.571497	-0.540213	-0.555373	1.84597	1.65412	1.45741	-0.549738	-0.54139	-0.56125	-0.559202	-0.553662	-0.525173
FEZ2	1.07864	0.689875	0.812154	-1.63077	-1.24481	-0.77291	-0.865198	-0.425997	-0.463054	1.19229	0.798031	0.831741
FGD1	0.501639	-0.281534	0.545877	-1.17364	-1.86184	-1.32124	1.16065	1.34056	0.713618	0.340634	-0.057997	0.0932794
FGD3	-0.502999	-0.564343	-0.483733	0.627935	1.90564	2.11329	-0.343123	-0.422471	-0.392297	-0.65276	-0.623796	-0.661353
FGD4	0.539225	1.39247	0.614173	0.505814	0.672667	-0.410336	-1.68946	-1.37195	-1.49467	0.272656	0.456671	0.512745
FGF12	0.937815	0.661796	1.24929	-1.33882	-1.2753	-1.77942	-0.155917	-0.104909	-0.201048	0.919013	0.431991	0.655509
FGF13	1.53215	0.906961	0.868118	-1.6261	-1.40911	-1.45346	-0.0297592	0.219383	0.142136	0.276086	0.177231	0.396373
FGF18	-0.5353	-0.548471	-0.581692	1.53999	1.90182	1.50778	-0.45503	-0.520084	-0.567423	-0.607078	-0.548091	-0.586428
FGF2	-0.370346	0.232623	0.245533	1.68509	1.05501	1.06457	-1.52624	-1.15587	-1.38463	0.164451	-0.167595	0.157399
FGF7	-0.464827	-0.557106	-0.58357	1.70122	1.57565	1.69185	-0.581734	-0.557777	-0.581844	-0.567933	-0.479662	-0.594264
FGF9	-0.475677	-0.475677	-0.475677	2.2122	0.0522093	2.01668	-0.475677	-0.475677	-0.475677	-0.475677	-0.475677	-0.475677
FGFBP3	-0.0251393	-0.421075	-0.201404	-0.0858875	-1.56027	-1.61013	1.173	1.90181	0.804344	-0.215755	-0.00597468	0.246484
FGFR1OP2	-0.175188	0.117267	0.0648275	1.32191	1.38758	0.963648	-1.49292	-1.38868	-1.38681	0.491327	0.156564	-0.0595257
FGFR4	0.645011	0.609694	0.80963	-1.60599	-1.80989	-1.46786	0.359005	0.549155	0.767425	0.2255	0.292841	0.625477
FHL1	-0.671827	-0.643351	-0.762605	0.32492	0.604305	2.82527	-0.49116	-0.832901	0.0192003	0.105821	-0.0979978	-0.379672
FHL2	-0.507916	-0.531865	-0.657945	1.80561	1.51754	1.60225	-0.400296	-0.33075	-0.399139	-0.681965	-0.705683	-0.709843
FHOD1	0.312513	0.330261	0.00672182	-1.73472	-1.24307	-1.47817	1.28088	1.09967	1.07243	0.0652044	0.0811873	0.207089
FIBIN	-0.540763	-0.540763	-0.540763	2.15039	2.10188	-0.540763	-0.379636	-0.540763	-0.219891	-0.292758	-0.36217	-0.294002
FICD	-0.939193	-0.652937	-0.806681	1.98818	0.685057	1.87907	-0.435264	0.130115	-0.358119	-0.57279	-0.413002	-0.504444
FIGN	1.12088	1.08097	1.15603	-0.667108	-0.590011	-0.482339	-1.41772	-0.838807	-1.42116	0.846232	0.48845	0.724588
FILIP1L	0.189139	-0.301451	-0.168846	1.5243	1.65199	1.45269	-1.08373	-0.922276	-1.03042	-0.361133	-0.55647	-0.39378
FIP1L1	-0.399878	-0.592534	-0.428287	1.33569	1.57939	1.87727	-1.18803	-0.449526	-0.650418	-0.519544	-0.418615	-0.145514
FITM2	-0.0784897	0.0918277	0.122127	-1.43047	-1.38986	-1.58005	1.28727	1.25934	1.04036	0.308109	0.124346	0.24548
FKBP11	-1.05461	-0.628418	-0.301258	0.350914	1.83011	2.20052	-0.0964613	-0.406811	-0.421813	-0.578772	-0.464375	-0.429022
FKBP1A	-0.0605433	-0.0578971	0.038681	-1.31077	-1.60674	-1.11902	1.3729	0.855102	1.64928	0.247533	-0.149296	0.140767
FKBP5	0.748307	0.609041	0.450218	-1.47939	-1.75325	-1.48644	-0.0894768	0.125764	0.420277	1.00477	0.982897	0.467274
FKBP7	1.02078	0.43876	0.504727	-1.53059	-2.18159	-0.254941	0.0366333	-0.348338	0.121922	1.01949	0.0973484	1.07579
FKBP8	-0.390441	-0.379597	-0.168831	-1.21346	-0.916502	-1.18618	1.84496	1.13845	1.49126	-0.0452338	-0.171983	-0.00244188
FKBP9	0.311643	0.37781	0.352518	-1.7225	-1.58387	-1.54574	0.934911	0.814463	0.864856	0.473973	0.372067	0.349878
FKBPL	-0.860135	-1.03825	-0.465082	1.54403	1.71838	1.46685	-0.147201	-0.122265	-0.0207343	-0.700413	-0.641863	-0.733324
FLAD1	-0.753211	-0.660908	-0.777735	1.39148	1.50063	1.90145	0.0395749	-0.292055	-0.291776	-0.72381	-0.699774	-0.63387
FLCN	-0.738189	-0.620135	-0.666915	1.65187	1.40327	1.84724	-0.276619	-0.434696	-0.308913	-0.664291	-0.562484	-0.630125
FLNA	0.469505	0.321807	0.362943	-1.54012	-1.54478	-1.53885	1.14844	1.15016	0.804911	-0.111851	0.267087	0.210744
FLNB	0.544849	0.269271	0.339068	-1.57826	-1.55176	-1.48476	1.13033	1.16019	0.790672	-0.127631	0.349117	0.158905
FLNC	-0.586629	-0.65166	-0.640305	1.49593	1.69139	1.65734	-0.094764	-0.185823	-0.383198	-0.871976	-0.681711	-0.748598
FLOT2	0.342908	-0.0748131	0.137187	-1.45507	-1.53427	-1.39999	1.46383	1.03648	1.06345	0.0481347	0.125859	0.2463
FLRT1	2.19682	1.37453	0.559806	-0.0959344	-1.07854	-1.07854	-0.490229	-0.0819568	-0.199855	-0.776701	-0.7525	0.423103
FLRT2	-0.439746	-0.439746	-0.439746	2.61049	1.55709	-0.439746	-0.287558	-0.439746	-0.439746	-0.439746	-0.439746	-0.362056
FLRT3	0.0783567	-0.0837671	-0.103276	1.85428	1.28611	1.25198	-1.36614	-0.974965	-1.11928	-0.157851	-0.320874	-0.344578
FLT3	0.918405	1.23879	0.545509	-1.68539	0.100246	-1.66864	-0.787636	-0.25177	-0.562002	0.852531	0.406993	0.892955
FLT3LG	-0.804623	-0.901837	-0.392548	1.83072	1.38911	1.61506	-0.335253	-0.618566	-0.103014	-0.678675	-0.379831	-0.620548
FMN1	-0.0641424	-0.154049	-0.215036	1.50787	1.53145	1.69124	-1.03002	-0.903104	-0.950695	-0.474747	-0.480076	-0.458693
FMNL1	0.818712	0.786471	-0.0634099	-1.48546	-1.23886	-1.32963	1.06381	1.6991	-0.189333	0.232234	-0.299046	0.00541002
FMNL2	1.3835	1.10663	0.89116	-0.904661	-0.97181	-0.971598	-1.22503	-0.844102	-0.693801	0.737488	0.680975	0.811246
FMNL3	0.539004	0.135415	0.0109512	-1.22665	-1.48966	-1.48855	1.45352	1.28291	0.982743	0.00867513	-0.0524071	-0.155951
FN1	1.02424	0.142879	0.335703	-1.257	-1.433	-1.38153	1.19173	1.44183	0.675696	-0.5483	-0.11689	-0.0753651
FN3K	1.09409	-0.268604	0.51844	-1.49125	-1.7028	0.0634711	1.35732	0.19682	1.38424	-0.148066	-0.424818	-0.578857
FNBP4	-0.0160983	-0.204817	-0.221832	1.39873	1.11522	1.91511	-1.30769	-0.989363	-1.11027	-0.179835	-0.139613	-0.259538
FNDC3A	-0.338295	-0.175986	-0.435367	1.41199	1.8942	1.43502	-0.998838	-0.886834	-0.970804	-0.258424	-0.367818	-0.308837
FNDC4	-0.142656	-0.0670759	0.0932185	-1.08292	-1.42994	-1.71294	1.09894	1.48777	0.924472	-0.048502	0.713528	0.16611
FNDC7	-0.549155	-0.448223	-0.549155	2.20005	0.125758	2.00007	-0.549155	-0.449572	-0.344284	-0.338026	-0.549155	-0.549155
FNDC8	-0.519115	-0.496259	-0.409647	2.04452	1.58401	1.25927	-0.475333	-0.605745	-0.740906	-0.547692	-0.5124	-0.5807
FNIP1	-0.0911505	0.044375	-0.0406177	1.74182	1.23156	1.13376	-1.45153	-1.16739	-1.24719	0.195139	-0.29248	-0.056284
FNIP2	0.0261267	0.210557	-0.183507	1.68871	0.988654	1.53095	-1.3773	-1.03321	-1.28851	-0.2642	-0.0809389	-0.217333
FOLR1	0.917717	-0.0679273	-0.0949455	-1.77226	-1.54033	-1.23575	0.771699	1.17123	0.632539	0.101622	0.784751	0.331652
FOS	-0.569824	-0.530606	-0.564751	1.47302	1.79286	1.6965	-0.558412	-0.533939	-0.544226	-0.566848	-0.547345	-0.546425
FOSB	-0.557742	-0.558696	-0.523358	1.90728	1.76184	1.25144	-0.524431	-0.553169	-0.533854	-0.557317	-0.551403	-0.560601
FOSL1	-0.587069	-0.60508	-0.572078	1.65762	1.71701	1.58783	-0.433244	-0.510472	-0.425879	-0.603505	-0.629264	-0.595873
FOSL2	-0.714612	-0.757014	-0.624416	1.40889	1.51282	1.52522	0.21629	0.131163	0.208337	-1.0087	-0.964117	-0.933855
FOXC2	-0.425144	-0.615142	-0.595424	2.19449	1.97344	-0.0299709	-0.236119	-0.0728764	-0.288901	-0.517073	-0.716302	-0.670974
FOXD1	-0.55624	-0.746078	-0.583276	1.60783	1.94755	0.838893	0.318277	-0.129946	0.070652	-1.05059	-0.932329	-0.784734
FOXJ1	1.80631	0.997609	0.885491	-1.70042	-0.763212	-1.47917	0.121016	-0.352153	-0.0645996	0.315195	0.00177303	0.232159
FOXM1	0.852218	0.409523	0.237422	-1.51736	-1.61487	-1.73491	0.750636	0.697437	0.804948	0.285404	0.359077	0.470474
FOXN2	-0.360476	-0.0877824	-0.365368	1.72491	1.31413	1.50784	-1.20276	-1.05147	-1.05403	-0.00715849	-0.173684	-0.244167
FOXO1	-0.377131	-0.4017	-0.707349	2.20166	0.720571	1.72165	-0.775316	-0.465103	-0.406404	-0.579928	-0.703362	-0.227595
FOXO3	-0.476718	-0.523916	-0.545735	1.69406	1.54505	1.72538	-0.645437	-0.624085	-0.595734	-0.526091	-0.541728	-0.485045
FOXO6	1.19169	1.37152	0.95848	-0.712031	-0.256893	-2.30341	0.271826	0.486243	-0.636741	-0.34133	0.170715	-0.200072
FOXP2	1.20569	1.18966	1.17308	-0.140011	-1.37607	-1.1276	-1.04915	-0.588942	-1.04129	0.50167	0.5967	0.656268
FOXP4	0.502938	0.14951	0.099269	-1.32871	-1.48873	-1.62373	1.13964	1.26585	0.975206	-0.193149	0.452351	0.0495626
FPGS	-0.263002	-0.51194	-0.258101	-1.31967	-1.00509	-0.836008	1.79648	1.36067	1.41388	-0.206608	-0.175982	0.00538632
FRAS1	-0.42884	-0.226984	-0.407235	1.91139	0.192488	2.25206	-0.643935	-0.56166	-0.601619	-0.425891	-0.50262	-0.557155
FRAT2	-0.727889	-0.623093	-0.654649	0.989898	2.3099	1.43411	-0.355788	-0.548322	-0.33517	-0.533646	-0.492997	-0.462352
FREM1	-0.483078	-0.387051	-0.210508	-0.483078	2.7275	1.33593	-0.483078	-0.483078	-0.385621	-0.181775	-0.483078	-0.483078
FREM2	0.290802	0.473259	0.141804	1.90836	0.0741956	1.44966	-1.29984	-1.04964	-1.40124	-0.37325	-0.0549265	-0.159191
FRG1	-0.127403	-0.470296	-0.229677	0.85081	2.05246	1.36723	-1.14427	-1.08654	-1.1848	0.00322335	0.0550716	-0.0858086
FRK	1.33558	1.13347	0.720024	-0.782363	-0.733464	-0.926548	-1.30685	-0.591842	-1.05622	0.399045	0.438224	1.37095
FRMD1	0.532949	0.273305	0.904536	-1.23237	-1.23237	-1.23237	1.20917	1.53615	0.712489	-0.516561	-0.149888	-0.805038
FRMD4B	1.40975	0.99519	1.22875	-1.2028	-0.721124	-1.0124	-1.01026	-0.784394	-0.811912	0.626093	0.569526	0.713585
FRMPD1	-0.734325	-0.601555	-0.608704	1.07389	1.92911	1.7807	-0.463669	-0.60333	-0.734325	-0.595461	0.0156648	-0.45799
FRS2	0.0832671	0.290683	0.681231	0.883636	0.63463	1.30177	-1.90289	-1.46936	-1.25758	0.332542	0.261952	0.160112
FRY	0.35213	1.37413	0.575467	-1.69189	-0.722289	-1.70993	-0.195274	0.108176	-0.054913	0.231199	1.47499	0.258209
FRYL	0.39769	0.783939	0.306107	1.21166	0.881993	0.320525	-1.78793	-1.26155	-1.65462	0.367473	0.0963396	0.338378
FSCN1	0.223318	-0.0452958	0.0466358	-1.36525	-1.32143	-1.46931	1.50917	1.2072	1.17739	-0.155463	0.0159844	0.177051
FSD1L	0.422328	1.28288	0.727491	-0.034206	0.565947	-0.0979421	-1.81184	-1.26544	-1.52252	0.773287	0.645218	0.3148
FST	-0.736437	-0.440886	-0.182673	1.98251	1.64061	1.22296	-0.6951	-0.447817	-0.389319	-0.597829	-0.666461	-0.689557
FSTL4	-0.502011	-0.607944	-0.486513	0.440797	1.96665	2.14734	-0.424804	-0.506643	-0.477691	-0.473712	-0.520947	-0.554521
FSTL5	0.712037	1.09968	1.05195	-0.75796	-0.948296	-1.16884	-1.06762	-0.680902	-1.03318	1.1257	0.766981	0.900449
FTH1	-0.455752	-0.449642	-0.439626	-0.97738	-0.959055	-0.876377	1.90864	0.957985	1.76217	-0.1515	-0.0764254	-0.243036
FTL	-0.499517	-0.446127	-0.2008	-1.2002	-1.04873	-1.05652	1.89242	1.06224	1.46202	-0.0437528	0.00456163	0.0744013
FTO	0.238079	0.416961	-0.0210672	-2.06554	-1.4459	-1.06119	0.961228	1.0733	0.938868	0.357939	0.21453	0.392786
FTSJ3	-0.752805	-0.689023	-0.669352	1.40705	1.612	1.75124	-0.147238	-0.159132	-0.0335968	-0.899949	-0.698631	-0.720562
FUCA2	0.52024	0.595777	0.364309	-1.57153	-1.71183	-1.58173	0.10472	0.37181	0.525598	0.820209	0.883561	0.678864
FUT10	1.0827	0.371553	0.454405	-1.7127	-1.43035	-0.794812	-0.825444	-0.0520712	0.0171684	1.26732	0.446446	1.17579
FUT11	0.617097	0.363455	0.357815	-1.58015	-1.82481	-1.49248	0.378584	0.727003	0.75968	0.629289	0.748106	0.316411
FUT4	0.0754445	0.637256	0.138045	-1.9012	-1.58093	-1.29635	0.442071	0.60332	0.480633	0.603481	0.858411	0.939817
FUT9	1.04431	0.949028	1.16188	-1.60294	-0.0673529	-1.84385	-0.371357	-0.490247	-0.478975	0.810825	0.332455	0.556228
FUZ	-0.116295	0.323392	-0.0472007	-1.33616	-1.34159	-1.45115	1.54824	1.03898	1.29519	-0.0646026	-0.0217801	0.172975
FXN	-0.299874	0.590601	0.432899	-1.49993	-1.29438	-1.23135	1.63881	1.06162	1.00907	0.0305481	-0.170989	-0.267023
FXR2	-1.11864	-0.831847	-0.960757	1.54028	1.37925	1.26976	0.530393	0.0824244	0.4098	-0.857758	-0.638553	-0.804349
FXYD2	0.457913	-0.0194159	0.825098	-1.7873	-1.49534	-1.3648	0.139891	0.489356	0.205711	0.660182	0.560192	1.32852
FXYD5	0.54343	-0.0159585	0.0883903	-1.68062	-1.50302	-1.50021	0.944543	0.930207	1.09758	0.361984	0.358788	0.374881
FXYD6	-0.0226006	0.208224	0.503002	-1.45835	-1.32889	-1.89554	1.06058	1.02355	0.708049	0.288981	0.309471	0.60352
FYB2	0.470376	0.762554	-0.116415	2.62043	0.226952	0.140679	-1.02633	-1.09288	-0.557608	-0.413195	-0.536572	-0.477987
FYCO1	0.534768	0.40196	0.302757	-1.71683	-1.27638	-1.55081	0.588436	1.38516	1.02833	-0.188749	0.231543	0.259814
FYN	-0.561648	-0.810714	-0.791444	1.35569	1.43453	2.05899	-0.358422	-0.490622	-0.295236	-0.472664	-0.621243	-0.447219
FYTTD1	0.0340774	0.334104	0.165842	1.00606	0.89767	1.17742	-1.82179	-1.39289	-1.38821	0.627462	0.253061	0.10719
FZD1	0.585425	0.869489	0.831164	-1.45786	-1.64914	-1.58278	-0.119385	0.456815	-0.097326	0.647283	0.586102	0.930219
FZD2	0.969969	0.738292	0.565386	-1.61873	-1.62683	-1.61265	0.748546	0.296319	0.591557	0.176613	0.380888	0.390637
FZD4	0.986757	1.32242	0.94361	-1.43255	-1.43605	-1.57548	-0.250696	-0.0733935	0.0456371	0.480728	0.497633	0.491385
FZD6	0.898666	1.07477	0.884018	-0.645443	-0.998089	-0.682826	-1.32383	-0.739943	-1.17996	0.891806	0.570294	1.25054
G0S2	-0.469792	-0.356379	-0.255178	1.84709	-0.469792	2.39467	-0.469792	-0.469792	-0.469792	-0.469792	-0.341663	-0.469792
G6PC3	-0.346101	-0.190546	-0.278509	-1.04776	-0.833785	-1.17671	2.1734	1.0596	1.25873	-0.0639239	-0.28417	-0.270223
G6PD	0.416447	-0.190785	-0.00951055	-1.25528	-1.56058	-1.31235	1.50737	1.13093	1.21002	-0.13561	0.0602541	0.139095
GAA	0.375935	0.147918	-0.138966	-1.33887	-1.60662	-1.23031	1.50387	1.30219	0.984538	-0.0347711	-0.0104353	0.0455176
GAB1	1.74043	1.35814	1.08605	-1.06064	-0.899146	-0.691081	-0.879404	-0.694195	-0.889654	0.579826	-0.039352	0.389031
GAB2	-0.903903	-0.791997	-0.750278	1.61223	1.67767	1.51471	-0.0699813	-0.297526	-0.412369	-0.771121	-0.179579	-0.627863
GABARAPL1	-0.699714	-0.75556	-0.601572	1.53112	1.65081	1.75974	-0.462938	-0.425601	-0.515585	-0.473357	-0.600555	-0.40678
GABPA	0.48246	0.575587	0.422672	0.198171	0.0628711	1.21219	-1.76436	-1.41093	-1.491	1.00403	0.636075	0.0722351
GABPB1	-0.493471	-0.394993	-0.488907	1.96697	1.05817	1.80911	-0.798162	-0.588467	-0.659122	-0.368332	-0.558005	-0.484791
GABPB2	-0.578682	-0.876611	-0.565988	0.652324	1.16846	2.41166	0.0347528	-0.253475	0.311488	-0.617641	-0.885865	-0.800427
GABRA2	1.16172	1.52003	1.24381	-0.931852	-0.914323	-1.02057	-0.966464	-0.797357	-0.82965	0.559746	0.475527	0.499388
GABRA5	0.681601	1.05696	0.262357	-1.93125	-1.00311	-1.66037	0.503801	0.277896	1.05895	0.283571	-0.0919521	0.561543
GABRB2	-0.538704	0.0779784	-0.422009	2.82076	-0.538704	1.01884	-0.538704	-0.538704	-0.538704	-0.538704	0.0186557	-0.282004
[truncated: 5,399 more rows]

## Sheet: ko04010
group	MOCK	MOCK	MOCK	8h.RDV	8h.RDV	8h.RDV	8hpi.RDV	8hpi.RDV	8hpi.RDV	8hpi.DMSO	8hpi.DMSO	8hpi.DMSO
Gene_ID	MOCK1	MOCK2	MOCK3	8h.RDV-1	8h.RDV-2	8h.RDV-3	8hpi.RDV-1	8hpi.RDV-2	8hpi.RDV-3	8hpi.DMSO-1	8hpi.DMSO-2	8hpi.DMSO-3
AKT1	42.4799	39.556	41.4499	41.5788	39.8939	42.8161	59.7622	68.1221	63.7062	22.5127	24.0546	21.2429
AKT2	10.2066	9.66365	9.39507	9.40858	9.00519	9.70762	12.1543	11.9326	11.525	5.18179	5.80006	4.56966
AKT3	9.83908	9.8206	9.54545	10.0395	8.946	8.96031	4.51206	3.34488	4.03951	4.09319	4.29099	4.30834
AREG	2.34353	1.76665	1.8148	1.59671	1.4254	1.10308	2.14144	2.21227	3.02243	119.27	124.546	119.199
ARRB1	1.43724	1.19583	1.23375	1.14978	0.931379	1.36359	2.51657	2.32103	2.02058	0.303198	0.808132	0.24098
ARRB2	6.34209	6.11708	7.22759	6.50626	7.39652	7.11101	7.65453	8.42476	7.87381	2.8447	3.59155	3.39142
ATF2	12.5282	12.9692	12.214	12.8693	13.8945	12.5268	6.16809	5.3152	6.16177	27.2209	19.897	22.5839
ATF4	119.15	119.043	129.499	146.583	135.826	144.64	160.301	192.303	194.302	501.729	551.65	520.017
BDNF	0.943951	0.669441	1.00288	0.932775	0.910215	0.708265	0.704524	0.489009	0.803972	2.2793	1.49214	1.19765
BRAF	7.29523	7.65906	7.00665	7.104	7.36703	7.27391	4.07389	3.17986	3.53325	8.74759	7.54325	9.44043
CACNA1A	0.193751	0.169009	0.177677	0.183867	0.163673	0.0586267	0.086463	0.0701823	0.0825871	1.15088	1.13013	1.06716
CACNA1C	0	0	0	0	0	0	0	0	0	1.04118	1.08255	0.681486
CACNA2D1	0.118716	0.10068	0.108867	0.0974946	0.20308	0.134708	0.0922388	0.00732998	0.0437913	1.76294	2.16395	2.40663
CACNB1	1.88027	1.52608	1.5841	1.85801	1.53414	1.38768	1.94423	1.60079	1.54882	2.7241	2.97222	5.14544
CACNB2	0.189319	0.149513	0.135033	0.115168	0.0852956	0.162663	0.113988	0.020781	0.048281	0.786727	0.681659	0.600764
CACNB3	7.63261	7.42513	7.23272	6.73252	6.92055	6.31559	7.62322	7.30287	6.79884	3.63821	3.20621	3.11405
CACNB4	0.48021	0.556152	0.462764	0.481263	0.363033	0.406364	0.179014	0.0924677	0.0920712	0.268592	0.395626	0.423392
CACNG7	4.32866	3.55579	3.20413	4.44227	3.97479	3.11298	3.89806	3.45171	4.35342	1.15302	2.13866	1.54432
CASP3	15.2195	17.7107	17.6832	19.9298	20.3516	17.9457	8.18516	7.76708	9.43663	25.3899	24.6206	21.6301
CSF1	10.9323	9.23001	8.2892	8.37017	7.73445	8.82991	56.736	52.5938	49.3019	21.0447	22.8795	19.0783
CSF1R	0.29274	0.346782	0.343025	0.391779	0.214322	0.377283	0.311042	0.562328	0.111983	2.36143	1.68645	2.48825
DAXX	26.6682	26.3362	26.7905	25.8617	25.7818	25.6525	38.5423	40.1657	40.4646	56.3965	64.6917	69.1085
DDIT3	12.2552	16.2508	19.3896	19.1705	22.5257	18.5414	17.4502	19.4908	20.732	1900.79	1934.17	1945.49
DUSP1	12.6398	12.3434	10.7445	9.93581	10.2634	9.18429	25.9704	27.4899	25.3677	1043.52	1053.39	1037.56
DUSP10	0.890797	0.493362	1.11698	0.87588	0.387005	0.440073	1.07784	0.915937	1.50213	7.1991	5.89111	5.56285
DUSP16	7.41151	6.37149	6.85	6.8415	6.33368	7.26422	7.43232	7.01149	7.24466	29.1039	30.8415	30.7607
DUSP2	0.231338	0.280274	0.238665	0.348305	0.0879413	0.0583335	0.30418	0.171404	0.170669	4.38965	3.93569	2.30062
DUSP5	5.82901	4.89635	4.32387	5.70188	4.46453	4.59892	5.97049	5.98882	6.26894	104.3	111.151	104.165
DUSP6	9.31214	8.58206	7.93113	6.28837	7.79306	7.59244	7.76718	6.48709	6.84188	14.0437	18.684	20.4434
DUSP8	1.06515	0.761991	1.09307	0.638705	0.527024	0.997604	1.3581	1.12743	1.35958	6.2768	5.83493	4.73377
DUSP9	0.434757	0.240787	0.598034	0.527059	0.204619	0.407185	0.712705	0.797635	0.824762	0	0	0
EFNA1	1.19356	1.12378	1.46982	1.34428	1.27907	2.09816	2.18491	1.78553	2.68358	13.7294	13.924	19.6178
EFNA3	1.30356	1.71968	1.29503	1.34808	1.1379	1.6435	2.3546	2.7902	2.1371	0	0.704033	0.443202
EGFR	15.662	16.0402	15.3485	15.1446	14.1155	14.4103	21.0791	20.7205	23.0969	46.8998	43.057	45.1711
ELK4	8.78468	9.78051	8.43486	7.98431	8.83756	7.61005	3.83059	2.94327	3.08801	5.98265	5.70202	4.65007
EPHA2	30.8988	27.305	29.7501	27.7427	25.2886	27.2363	36.1038	40.3612	36.6629	100.989	112.701	112.715
ERBB2	28.8125	27.0969	27.0265	28.4942	23.764	27.9015	40.4104	40.2927	36.4237	12.585	10.1773	12.6134
ERBB3	0.315143	0.169692	0.171258	0.166149	0.201144	0.153045	0.167423	0.334391	0.160738	0	0	0
EREG	0.87166	1.13525	0.774368	0.507055	0.717934	0.741808	0.612132	0.417101	0.562682	25.349	18.978	22.5048
FGF12	3.15781	2.88269	3.46828	2.65364	3.13907	2.87643	2.11849	2.06764	2.02266	0.888594	0.951902	0.44943
FGF13	7.81965	6.51155	6.43027	4.9847	5.19154	5.44322	5.07289	4.5516	4.91127	1.2115	1.66552	1.57272
FGF18	0.114321	0.0997224	0.062902	0.100144	0.0347664	0.0576535	0.131186	0.203287	0.0787172	2.41445	2.81548	2.37875
FGF2	3.17344	4.00611	4.02394	3.45343	3.91197	3.90223	2.08867	1.5772	1.77276	6.01191	5.14179	5.15499
FGF6	0	0.0958249	0	0	0	0	0	0	0	0.978787	0.320381	0.302529
FGF7	0.114717	0.0404315	0.0191273	0.102775	0.0317154	0.0105188	0.039891	0.0206052	0.0205169	1.85841	1.75733	1.85088
FGF9	0	0	0	0	0	0	0	0	0	0.481447	0.0945538	0.446426
FGFR3	1.43101	1.81487	1.68923	1.68362	2.12964	1.84258	3.53753	3.42895	3.35435	3.2152	2.4666	1.58383
FGFR4	11.2026	11.1159	11.6067	10.3381	10.1728	11.1547	10.9673	10.5006	11.5031	5.67708	5.17656	6.01614
FLNA	375.46	353.741	359.79	345.695	289.974	337.41	475.547	475.294	424.78	79.9532	79.2689	80.1406
FLNB	29.8808	26.8364	27.6075	27.7185	22.4516	25.6171	36.6788	36.3489	32.5965	6.42585	6.71858	7.45874
FLNC	49.3267	46.8922	47.3173	45.7672	38.6443	43.2632	64.3316	67.7405	56.9425	127.291	134.608	133.334
FLT3	3.5727	3.85508	3.24403	3.12194	3.51464	3.55026	2.54131	2.069	2.26787	1.27772	2.85157	1.29249
FLT3LG	0.345895	0.243819	0.77858	0.791933	0.478142	0.539176	0.541258	0.838741	1.0826	3.11305	2.64935	2.8866
FOS	0.0306869	0.446139	0.0844234	0.268815	0.0622153	0.278565	0.410829	0.151578	0.301856	21.6711	25.0593	24.0385
GADD45A	13.2029	17.4343	17.1456	14.1659	16.0787	15.9533	17.6673	20.7902	21.9214	434.233	405.158	443.86
GADD45B	31.2139	27.0456	29.9932	30.9813	27.958	30.2723	61.6526	71.8016	62.3974	59.5336	70.2367	60.5644
GNA12	30.5801	29.1074	28.5751	30.3612	30.4274	29.184	41.0689	46.1126	45.9458	20.4829	21.4343	24.4606
GRB2	53.2424	55.5381	53.3648	59.5573	57.3645	59.6331	69.7536	73.8604	72.1609	36.5906	35.1611	35.5041
HSPA2	10.9884	9.82219	9.07568	9.17358	9.57529	9.57515	12.437	13.6221	11.2291	2.50622	1.69197	3.48587
HSPA6	2.12692	2.15208	1.8433	2.22658	2.48779	2.09812	3.06204	3.27877	2.8049	2.00538	0.454439	2.14559
HSPB1	485.312	453.491	454.868	405.76	371.315	377.287	569.071	551.052	452.262	161.631	171.415	166.145
IGF1R	18.2802	15.7903	15.699	12.5915	11.0935	13.9157	15.969	14.8499	14.9685	4.80967	2.80177	5.89602
IKBKG	34.4224	36.0349	37.2229	37.4658	38.527	37.6387	41.1217	45.0348	39.961	108.932	110.095	117.667
IL1A	1.67174	1.20427	1.86452	2.12737	2.24427	1.02537	4.06138	5.37856	5.55549	436.418	427.234	435.779
IL1B	0.0345108	0	0.126591	0.113367	0.0349839	0	0.231011	0.306839	0.169735	47.8319	44.0621	43.7189
IRAK4	2.49243	2.2536	2.89926	2.36285	2.11964	2.64891	2.35145	1.88389	1.59608	0.331209	0.325239	0.716605
JUN	35.7773	31.0972	36.536	28.2236	29.9849	30.5271	64.7344	69.7354	62.8469	251.317	250.996	249.048
KDR	0.0654391	0.0634254	0.0400069	0.0835976	0.0221121	0.0110006	0	0	0	0	0	0
KITLG	0.624022	0.978706	0.832368	0.86965	0.690084	0.640849	0.119347	0.257797	0.267852	0.524178	1.91185	1.45815
KRAS	6.17135	7.1468	7.49332	7.18746	7.28826	6.60821	3.51976	2.81198	3.76542	5.26344	5.3276	4.12971
LAMTOR3	8.22591	10.4019	10.0674	9.81541	11.2222	9.24288	6.01359	5.55935	6.30686	20.7016	22.0225	18.9135
LOC103221743	27.1402	32.42	29.0534	38.8898	41.9577	39.0318	48.9941	60.2863	53.5542	15.0767	9.51746	9.81927
LOC103223649	3.05589	3.57657	3.06675	1.89405	2.57175	2.90778	2.48116	2.33538	1.58806	0.380545	2.24211	0.705726
LOC103231899	0.0416693	0.100967	0.0573186	0.114068	0.0844812	0.126086	0.318777	0.205825	0.245932	0.687543	0.40509	0.255012
LOC103232026	1.49192	1.34961	0.912103	0.925729	1.15949	1.60511	0.523116	0.196516	0.684858	1.64112	3.22307	1.52174
LOC103233227	0.181237	0.25373	0.129268	0.220502	0.102068	0.162489	0.250338	0.437662	0.435786	0.265814	0.130511	0.123239
LOC103241903	9.65185	10.915	9.91424	9.48786	11.2683	9.64158	6.07505	4.3716	5.46713	2.05491	2.40427	1.01353
LOC103247132	8.74676	8.05753	7.33464	5.34965	5.43184	3.89449	3.16485	1.75154	2.32537	1.82027	1.78746	3.37572
LOC119618224	5.4034	5.18257	6.24554	5.6085	4.10812	5.39325	5.43623	6.11648	6.25635	1.48594	4.74224	3.44461
LOC119623419	0.0394409	0.0668975	0.0361689	0.0107968	0	0.0497264	0.0660032	0.10715	0.135788	0.0650775	0	0.241374
LOC119623494	312.756	321.959	328.002	374.528	358.592	378.516	550.524	545.847	489.507	77.7177	84.2438	76.761
LOC119623498	3.9715	4.91116	2.8885	2.39931	2.91535	2.90073	1.48421	1.89408	1.88596	1.20515	1.47928	0.83811
LOC119625296	4.09906	3.60699	4.46381	3.51396	3.2668	2.63841	1.77938	1.46526	1.75078	11.836	12.4966	12.9555
MAP2K3	18.1747	20.5875	21.811	19.0275	19.9149	19.287	31.136	37.8306	35.0689	56.2742	70.2866	63.9289
MAP2K4	9.927	10.4205	10.1972	11.3117	11.681	10.8441	5.65212	4.24503	5.41724	8.68174	7.72956	8.9089
MAP2K5	18.7656	18.3227	18.2913	15.9481	16.9112	15.8284	14.9403	17.098	15.1805	6.41606	6.86295	6.26806
MAP3K1	11.5482	11.1266	10.1202	7.69436	7.83902	8.91395	8.49479	6.52557	6.85608	5.33679	6.27395	4.39099
MAP3K11	13.4462	11.8183	11.1575	11.7904	11.0369	12.1912	20.2112	21.3932	18.7191	7.30014	9.5005	7.42156
MAP3K13	1.28871	1.04317	1.21427	1.10099	0.961842	1.17842	1.08339	0.636559	0.84975	2.24321	2.6158	2.64338
MAP3K2	6.97678	8.41595	7.49114	6.28121	6.79641	6.17032	2.77746	1.75148	2.16062	6.07034	5.29424	5.81393
MAP3K3	13.5751	12.6552	13.1617	12.7796	12.9471	13.4571	16.4622	16.546	15.5195	5.72798	4.86917	8.0066
MAP3K5	2.13367	2.1261	2.25346	2.06071	1.9685	2.26089	1.87988	1.08945	1.40314	0.553795	0.699188	0.660228
MAP3K6	1.88826	2.24159	2.45647	2.06763	2.10705	2.0079	2.65954	2.50168	2.56295	1.25591	1.13841	0.358325
MAP3K7	13.9407	13.5762	13.0281	13.7355	14.6308	14.222	7.18707	4.79655	6.85648	7.11135	7.84529	8.79207
MAP4K1	4.24421	3.44843	3.89211	3.08506	3.11238	3.55218	4.8876	5.24553	4.58349	1.31119	1.17051	1.5474
MAP4K2	4.34463	4.10772	4.99978	4.01107	3.21679	4.59692	6.5578	6.52224	5.36302	1.26505	2.07042	2.60673
MAP4K3	8.85874	10.1136	9.29523	8.88278	9.72014	9.72159	3.6963	3.13023	3.85114	8.32124	8.17125	8.32509
MAPK10	0.127882	0.123947	0.152455	0.154032	0.0777812	0.128985	0.0244579	0.0252669	0	1.60364	0.580165	1.40872
MAPK3	38.4145	30.6901	33.8341	32.931	33.1376	35.6448	48.3937	49.9944	47.0338	19.5925	14.4295	19.0324
MAPK7	7.708	6.49899	6.50824	7.10209	6.54317	6.69998	9.60318	11.6078	10.1557	6.204	3.85838	5.84859
MAPK8IP2	4.44937	4.78738	4.38582	4.5286	4.19246	4.44821	5.30443	6.44806	4.68517	0.388095	1.65143	1.55941
MAPK9	12.8683	13.6146	14.264	13.4304	16.0038	15.6056	12.1614	11.9545	11.9436	6.06003	5.77317	6.12243
MAPKAPK2	49.6117	45.1198	47.1046	49.2642	46.5834	46.3282	64.6882	73.4853	67.32	37.9821	33.5539	37.8378
MAPKAPK3	19.0693	17.6234	20.607	18.2575	17.898	20.442	27.7655	34.6715	30.8939	33.9942	48.5972	43.3969
MAPT	4.85713	3.878	4.73643	5.13947	4.36798	4.35578	5.95077	5.96707	5.32652	2.41222	1.62071	1.94244
MAX	6.56201	6.96949	7.55872	7.59841	7.67179	7.26434	10.1669	11.3615	10.6043	21.881	19.8566	21.1988
MECOM	1.37372	1.49788	1.20174	1.25681	1.48417	1.33088	0.665466	0.401773	0.61341	1.7298	2.34293	3.42919
MEF2C	0.773288	0.706417	1.01072	0.798078	0.594675	0.735134	0.543979	0.377575	0.638251	1.81856	1.09451	2.06705
MET	94.2008	91.2253	88.8157	74.2329	79.2362	75.4384	42.8567	32.3779	37.8603	40.3913	44.0845	45.7424
MKNK1	3.52014	3.6002	3.58459	3.66534	4.07193	3.37626	5.2455	5.14165	5.26831	1.14027	1.9595	1.32165
MRAS	6.11348	5.97412	6.60991	6.11568	6.35032	5.93785	8.75718	7.81657	8.12952	3.48695	4.15783	3.31029
MYC	49.9364	42.5986	49.8039	44.2565	42.3596	43.0382	61.2695	72.2636	70.6069	259.466	262.948	256.271
MYD88	11.5982	9.03844	8.85259	9.87768	10.8309	11.4147	16.6477	17.1983	16.0644	5.56713	5.16307	8.8904
NF1	20.724	19.3513	18.4893	17.9485	17.6806	17.7043	10.8014	7.42862	9.45201	11.4799	10.7918	10.6123
NFKB2	14.2186	13.9657	15.7548	14.7917	14.1151	15.7212	43.4236	50.215	46.6096	113.617	125.936	116.693
NGF	19.1811	15.9216	17.1025	22.1141	17.485	19.2978	43.6611	55.5583	52.3735	242.349	264.596	272.62
NR4A1	0.790821	0.862295	0.797736	0.952533	0.521081	1.05688	0.642802	0.800783	0.641769	6.39378	6.40667	8.71154
NTF3	0	0	0	0	0.0414961	0	0	0.121319	0.0805323	6.75425	5.83661	6.26293
NTRK1	0	0	0	0.133479	0	0	0.0466277	0.04817	0.0959269	0	0	0
PDGFB	23.4508	22.3451	24.763	19.1077	18.1055	19.8846	23.1426	26.3408	24.2511	2.98903	5.22824	4.41724
PGF	0.105066	0	0.160583	0.0383487	0	0.105973	0.234434	0.380581	0.413399	0.231146	0	0
PLA2G4A	0.431438	0.572221	1.04117	0.47242	0.621502	0.549676	0.347428	0.201892	0.201027	4.34617	1.03017	3.33519
PLA2G4B	1.47605	2.07888	1.3959	2.34863	2.36133	2.6519	1.8526	1.54933	2.10985	3.80545	4.6337	6.35153
PLA2G4C	0.434757	0.526722	0.73093	0.277698	0.293812	0.47505	1.10865	1.09164	0.623663	0.836906	2.58287	1.9955
PPM1A	8.9507	9.96366	10.2251	10.0656	10.4455	10.1656	5.10013	3.96356	5.08774	14.1971	12.6358	14.0025
PPP3CA	15.2278	15.3534	14.2712	14.0504	14.222	13.0687	6.71474	6.52393	6.9208	20.1375	17.7881	16.7969
PPP5C	56.5964	46.8354	51.7281	51.5001	46.0191	52.7375	73.285	76.6103	71.9804	30.3148	30.1762	27.532
PRKACA	21.3537	22.5954	21.244	19.065	22.2423	21.3898	28.0774	28.232	30.4234	9.05085	5.71353	10.9402
PRKACB	11.4274	13.1911	13.3327	12.9908	15.3509	12.1017	6.18629	5.16359	6.1213	5.24475	5.22275	4.38376
PRKCA	51.4453	45.0351	44.7025	42.0434	36.765	40.6638	41.6925	36.1037	37.9605	21.9443	20.5569	23.4981
PRKCG	0.041011	0.0596234	0.206848	0.13472	0.0623599	0.0827295	0.078435	0.0405147	0.201705	0.676681	0.531587	1.12942
PTPN5	0.193078	0.0660481	0.0729072	0.248727	0.184212	0.194744	0.0434434	0.112201	0.067032	0.149919	0.294434	0
PTPRR	0.0329968	0.0479721	0.0302594	0.0722623	0.0167246	0.066563	0.0473308	0.0325976	0.0324578	1.30668	0.427708	0.403875
RAC2	0	0.127968	0.0807187	0.0481909	0	0	0.126257	0.173912	0.216457	1.45234	0.285233	0.538679
RAP1A	23.6296	23.9798	25.1877	24.4215	30.7871	26.1481	13.4755	11.3353	15.1313	16.0925	14.1757	17.7747
RAPGEF2	3.92556	4.05297	3.92238	3.76689	3.41366	3.80906	2.14926	1.64638	2.04163	3.88504	3.19569	3.57904
RASA1	14.9591	15.4917	14.7358	14.9154	14.8372	14.3227	6.78507	4.9104	6.33562	15.4637	14.5702	12.9456
RASA2	9.75682	11.6593	10.3986	9.25043	11.7602	9.62497	4.41475	3.29128	4.57634	3.29828	4.24132	3.13117
RASGRF1	0.207562	0.211234	0.180826	0.26137	0.126245	0.188418	0.228258	0.358839	0.387926	0.136991	0	0.0635131
RASGRF2	0.0137014	0.0265596	0.0125648	0.0150029	0.0138893	0.0276393	0	0.00676783	0.00673881	0.180859	0.443998	0.0419257
RASGRP3	9.2477	9.08454	8.55362	7.13318	7.33104	7.05305	3.81176	2.49772	3.03595	6.76495	7.52874	7.94561
RELA	23.8866	20.3808	22.1864	23.3614	20.8105	21.2286	31.1165	34.1359	31.3473	18.9941	13.9267	16.7905
RELB	5.00269	5.49337	6.12573	5.63621	4.83677	4.87085	16.564	16.3691	14.6207	47.3318	43.4801	46.5434
RPS6KA1	6.80956	7.59749	6.92101	7.47517	6.5204	6.83371	9.52983	10.6076	8.95922	15.0565	15.7856	14.6961
RPS6KA3	29.7629	30.6127	28.67	22.3942	25.0127	23.4863	11.2671	7.73683	9.78407	8.98331	8.86662	9.01332
RPS6KA5	2.02769	1.5166	1.60475	1.43965	1.84901	1.57825	1.10675	0.823215	1.29328	1.83326	2.5203	2.77651
RRAS	28.4809	29.5214	31.4989	29.598	30.208	28.8596	43.3118	43.2465	40.0779	18.2752	22.2186	21.7875
RRAS2	29.6158	30.787	29.365	30.1016	33.2655	28.0809	28.8567	26.927	30.9699	91.4118	95.819	98.6273
SOS1	7.39257	7.35211	6.21434	7.00572	6.74152	6.31094	3.28622	2.60302	3.00801	5.09464	5.24333	5.95048
SOS2	10.6515	9.16177	9.41903	8.82321	7.99301	8.31337	3.8913	2.10681	3.01626	6.9235	6.27573	5.64384
SRF	19.5916	18.6813	18.0217	17.3837	15.0215	17.3991	24.9028	26.9651	26.4929	11.2656	11.7478	11.2781
STK3	9.48595	10.3595	9.48663	9.78092	10.951	9.70254	4.87322	3.52597	4.59978	11.2114	8.41158	11.4471
STMN1	142.414	155.846	154.395	159.559	166.835	164.605	168.639	178.133	187.296	43.6072	33.0891	42.2731
TAOK1	13.257	13.8124	12.1287	11.8905	12.0344	11.5104	6.10099	4.4678	5.54248	10.5782	8.53553	9.08641
TGFB1	101.961	94.1852	97.592	95.054	92.2502	91.7876	119.335	139.068	128.913	19.8841	13.7828	12.111
TGFB2	11.9288	13.1586	12.1067	9.11407	9.82575	9.67935	7.10008	5.86582	6.79834	17.3701	13.5901	12.8329
TGFB3	1.83964	1.76588	1.86546	1.39457	1.23727	1.33811	1.59004	1.25819	1.14839	0.233493	1.14642	0.974286
TGFBR2	24.3082	24.5797	24.311	23.7911	24.0585	23.1455	26.129	22.0463	24.2146	10.9239	9.90888	13.2196
TNF	0	0	0	0	0	0	0	0.150739	0.0600372	0.604239	1.1867	0.373524
TP53	36.0539	29.0754	31.063	29.5201	28.4578	31.7784	53.4686	63.7863	54.7721	24.6531	31.1255	28.8232
TRADD	4.54456	5.37159	4.69272	5.1583	4.08251	5.32909	7.10171	6.58835	6.41473	3.04818	3.47215	4.07009
TRAF6	3.77041	3.63814	3.49604	3.66065	3.94951	3.67618	3.17287	2.76462	3.65937	7.52072	7.76527	7.23003
VEGFA	79.8972	78.9243	78.6244	65.9246	64.9902	65.327	73.6808	84.916	86.4369	197.414	198.587	204.945
VEGFC	1.35506	1.28481	1.24264	1.25798	1.91115	1.12905	3.35218	2.53182	2.66585	14.9705	15.6552	18.749
VEGFD	0.0318689	0	0.146125	0.104688	0.0646117	0.160719	0.0304752	0	0	1.05167	0.826174	0.975172

## Sheet: ko04668-
group	MOCK	MOCK	MOCK	8h.RDV	8h.RDV	8h.RDV	8hpi.RDV	8hpi.RDV	8hpi.RDV	8hpi.DMSO	8hpi.DMSO	8hpi.DMSO
Gene_ID	MOCK1	MOCK2	MOCK3	8h.RDV-1	8h.RDV-2	8h.RDV-3	8hpi.RDV-1	8hpi.RDV-2	8hpi.RDV-3	8hpi.DMSO-1	8hpi.DMSO-2	8hpi.DMSO-3
AKT1	42.4799	39.556	41.4499	41.5788	39.8939	42.8161	59.7622	68.1221	63.7062	22.5127	24.0546	21.2429
AKT2	10.2066	9.66365	9.39507	9.40858	9.00519	9.70762	12.1543	11.9326	11.525	5.18179	5.80006	4.56966
AKT3	9.83908	9.8206	9.54545	10.0395	8.946	8.96031	4.51206	3.34488	4.03951	4.09319	4.29099	4.30834
ATF2	12.5282	12.9692	12.214	12.8693	13.8945	12.5268	6.16809	5.3152	6.16177	27.2209	19.897	22.5839
ATF4	119.15	119.043	129.499	146.583	135.826	144.64	160.301	192.303	194.302	501.729	551.65	520.017
ATF6B	29.2481	29.0305	27.8825	27.2347	24.5504	28.6126	33.4041	34.832	31.5904	13.6105	9.61643	11.3892
BAG4	6.96519	7.67602	7.11226	7.96976	8.73892	8.99597	4.84926	2.97632	4.25462	5.31562	4.92982	2.92086
BCL3	6.21379	5.72144	5.65759	4.56842	5.35414	5.68543	14.8976	14.6888	12.9522	3.90581	2.68479	4.07441
BIRC2	11.4792	12.4942	11.039	11.6014	12.6273	10.9211	5.10293	3.35612	4.68453	27.3361	24.6315	30.8538
BIRC3	1.71989	1.9184	1.48028	1.24148	1.73373	1.08542	3.21585	1.86993	2.87321	8.05369	7.65944	6.93863
CASP10	0.0191195	0.0370622	0.1052	0.209356	0.0387633	0.0771378	0.0548501	0.0566644	0.112843	1.38808	2.72611	1.40411
CASP3	15.2195	17.7107	17.6832	19.9298	20.3516	17.9457	8.18516	7.76708	9.43663	25.3899	24.6206	21.6301
CCL2	0.0881381	0.170852	0.484957	0.0965101	0	0.266695	3.53992	3.30872	3.12114	41.3015	47.983	60.4124
CCL20	0	0	0	0	0	0	0.129574	0.334651	0.19993	0.894299	1.31727	0.829246
CCL5	0.184721	0.358073	0.338793	0.876492	0.0624179	0.683154	0.824334	0.790772	0.787381	1.62554	0.798122	0
CEBPB	14.6707	14.4639	16.4047	10.364	8.89113	8.71925	31.8899	30.2331	22.1586	90.5798	183.006	85.5354
CFLAR	15.2477	15.7091	14.748	12.4532	11.5173	12.7853	20.1226	18.0104	18.158	10.0333	6.51894	9.16359
CREB1	9.86054	10.7455	10.0164	8.8117	9.22549	8.91795	4.20274	3.45464	4.2467	19.7176	19.3622	18.4418
CREB3L1	0.0730055	0.0235863	0.0446327	0.0532935	0.0986753	0.147271	0.186168	0.0721221	0.0957506	1.12429	1.41945	0.893573
CREB3L4	4.67132	5.15402	5.98113	4.92202	6.52229	4.71162	5.84367	7.98156	6.09778	32.9636	30.0846	30.2062
CREB5	1.55383	1.41143	1.32167	1.39731	1.16423	1.22653	0.983409	0.68965	0.952511	9.66077	8.8542	10.0146
CSF1	10.9323	9.23001	8.2892	8.37017	7.73445	8.82991	56.736	52.5938	49.3019	21.0447	22.8795	19.0783
CSF2	0.383498	0	0	0	0	0	0.366727	0.681943	0.0754466	3.0373	1.98837	1.40818
CXCL1	0	0	0	0	0	0.0553588	2.15189	3.30749	3.94118	22.0968	23.4771	30.2303
CXCL10	0.0542555	0	0	0.118818	0	0	0.0518828	0	0	3.93895	3.51632	2.98834
CXCL6	0	0	0	0	0	0	1.57419	0.907679	1.99586	0	0	0
DNM1L	28.5183	30.263	31.6914	32.6204	30.0212	33.1011	14.9502	11.0959	14.5009	14.382	16.6819	16.1999
EDN1	4.75869	5.36244	6.44071	5.30488	5.17265	5.34911	9.32049	10.4501	12.5201	3.21642	1.85791	4.91227
FADD	11.3207	11.6382	10.9568	10.0411	7.11567	9.33955	15.0245	15.846	13.6332	5.12567	7.74351	5.48402
FOS	0.0306869	0.446139	0.0844234	0.268815	0.0622153	0.278565	0.410829	0.151578	0.301856	21.6711	25.0593	24.0385
IKBKG	34.4224	36.0349	37.2229	37.4658	38.527	37.6387	41.1217	45.0348	39.961	108.932	110.095	117.667
IL15	1.6995	2.2501	2.36323	2.49341	2.46597	1.94944	0.775413	0.954689	1.00523	0.733118	0.863885	0.815747
IL18R1	0.253722	0.737743	0.656961	0.294165	0.741344	0.662359	0.770697	0.663491	0.70469	1.87158	2.12803	3.19685
IL1B	0.0345108	0	0.126591	0.113367	0.0349839	0	0.231011	0.306839	0.169735	47.8319	44.0621	43.7189
IL6	6.22147	8.05274	7.90803	4.22543	4.94961	5.83826	21.0865	25.7906	23.6272	366.696	365.956	370.145
ITCH	16.4396	15.1234	13.6255	14.9017	15.409	13.7264	8.52502	6.96599	8.63052	25.2638	26.767	24.4741
JUN	35.7773	31.0972	36.536	28.2236	29.9849	30.5271	64.7344	69.7354	62.8469	251.317	250.996	249.048
LIF	16.3984	16.2694	16.1143	15.2281	14.457	15.4901	25.0944	26.165	25.9766	72.7134	69.824	71.0833
LOC103218899	6.16788	5.20785	5.28847	5.01342	4.65608	5.10335	6.81146	6.13646	6.45438	4.52311	2.45705	3.34635
LOC103233227	0.181237	0.25373	0.129268	0.220502	0.102068	0.162489	0.250338	0.437662	0.435786	0.265814	0.130511	0.123239
LOC103235798	0.335269	0.232108	0.175689	0.629341	0.631179	0.144926	16.5342	18.5479	19.6462	5.37388	10.8645	4.98298
MAP2K3	18.1747	20.5875	21.811	19.0275	19.9149	19.287	31.136	37.8306	35.0689	56.2742	70.2866	63.9289
MAP2K4	9.927	10.4205	10.1972	11.3117	11.681	10.8441	5.65212	4.24503	5.41724	8.68174	7.72956	8.9089
MAP3K5	2.13367	2.1261	2.25346	2.06071	1.9685	2.26089	1.87988	1.08945	1.40314	0.553795	0.699188	0.660228
MAP3K7	13.9407	13.5762	13.0281	13.7355	14.6308	14.222	7.18707	4.79655	6.85648	7.11135	7.84529	8.79207
MAPK10	0.127882	0.123947	0.152455	0.154032	0.0777812	0.128985	0.0244579	0.0252669	0	1.60364	0.580165	1.40872
MAPK3	38.4145	30.6901	33.8341	32.931	33.1376	35.6448	48.3937	49.9944	47.0338	19.5925	14.4295	19.0324
MAPK9	12.8683	13.6146	14.264	13.4304	16.0038	15.6056	12.1614	11.9545	11.9436	6.06003	5.77317	6.12243
MMP14	1.96839	1.68235	2.54354	2.66482	1.7777	2.16586	3.50795	3.11132	2.97476	0.826725	0.115975	0.328537
MMP3	0.197293	0.0637404	0.0301542	0.108017	0.266664	0.0331658	1.13199	1.10446	0.905659	0.217022	0.42622	0.201235
MMP9	0.0815838	0.184504	0.124693	0.297778	0.22054	0.164575	0.832172	0.940294	0.77576	0	0	0
NFKBIA	11.2981	10.0452	9.94636	8.77535	8.52102	10.0281	48.6036	49.6458	52.9596	151.72	156.6	143.818
NOD2	0	0	0	0.0163462	0.0302658	0	0.0428262	0.132728	0.044053	0.197052	0.290251	0.182718
PIK3CA	4.48271	4.49105	4.05546	4.42923	5.05673	4.45288	1.29899	1.00647	0.920498	3.68578	4.54864	4.06426
PIK3CB	31.269	32.6977	32.7836	28.9099	30.9408	28.6068	16.3216	13.6077	15.7398	11.0888	11.5803	12.0775
PIK3CD	11.9193	10.585	9.89515	10.6441	10.3841	10.9313	25.2166	26.7433	25.5766	43.2159	42.3599	51.9267
PIK3R1	6.14573	6.17259	5.81155	5.26545	5.82179	5.49291	2.82259	1.62212	2.08049	2.83829	3.06585	1.98584
PIK3R2	17.0609	13.8738	15.4529	13.0027	11.8738	13.7534	20.0845	18.8655	18.5303	3.51881	6.80605	5.43807
PIK3R3	2.42098	3.07253	2.88718	3.80405	3.56571	3.63543	2.29435	2.26299	2.07174	4.58576	5.34743	5.78031
PTGS2	0.0444538	0.0107714	0.0101915	0.0121691	0.0337975	0.0112093	0.0318823	0.0329369	0.0546595	1.17358	0.64824	0.816158
RELA	23.8866	20.3808	22.1864	23.3614	20.8105	21.2286	31.1165	34.1359	31.3473	18.9941	13.9267	16.7905
RPS6KA5	2.02769	1.5166	1.60475	1.43965	1.84901	1.57825	1.10675	0.823215	1.29328	1.83326	2.5203	2.77651
SOCS3	4.56744	4.96561	6.11658	3.96928	4.16461	4.33872	9.6829	9.83606	10.507	26.3172	33.5173	23.2196
TAB3	3.15315	3.04032	2.77949	2.74785	2.3787	3.18035	1.57386	0.772712	1.1541	2.52741	3.43235	1.39616
TNF	0	0	0	0	0	0	0	0.150739	0.0600372	0.604239	1.1867	0.373524
TNFAIP3	5.39001	4.99281	5.31676	4.14882	3.54852	3.92191	18.0781	20.0809	19.6133	473.818	470.498	458.583
TNFRSF1B	3.18212	2.999	2.27324	2.67586	2.22773	2.71307	5.14446	6.2004	4.54822	8.00629	9.68505	10.6517
TRADD	4.54456	5.37159	4.69272	5.1583	4.08251	5.32909	7.10171	6.58835	6.41473	3.04818	3.47215	4.07009
TRAF1	0.247099	0.249474	0.273808	0.225476	0.229613	0.186923	0.689189	1.16969	0.992505	3.46557	7.40675	4.7887
VCAM1	0.316423	0.191678	0.163222	0.0866198	0.160381	0.239364	0.83211	0.429817	0.817041	0.522098	0.384515	0.363089
VEGFC	1.35506	1.28481	1.24264	1.25798	1.91115	1.12905	3.35218	2.53182	2.66585	14.9705	15.6552	18.749
VEGFD	0.0318689	0	0.146125	0.104688	0.0646117	0.160719	0.0304752	0	0	1.05167	0.826174	0.975172

## Sheet: ko04657
group	MOCK	MOCK	MOCK	8h.RDV	8h.RDV	8h.RDV	8hpi.RDV	8hpi.RDV	8hpi.RDV	8hpi.DMSO	8hpi.DMSO	8hpi.DMSO
Gene_ID	MOCK1	MOCK2	MOCK3	8h.RDV-1	8h.RDV-2	8h.RDV-3	8hpi.RDV-1	8hpi.RDV-2	8hpi.RDV-3	8hpi.DMSO-1	8hpi.DMSO-2	8hpi.DMSO-3
CASP3	15.2195	17.7107	17.6832	19.9298	20.3516	17.9457	8.18516	7.76708	9.43663	25.3899	24.6206	21.6301
CCL2	0.0881381	0.170852	0.484957	0.0965101	0	0.266695	3.53992	3.30872	3.12114	41.3015	47.983	60.4124
CCL20	0	0	0	0	0	0	0.129574	0.334651	0.19993	0.894299	1.31727	0.829246
CCL7	0	0	0	0	0	0	0	0.325651	0.194553	3.91612	1.28184	1.61389
CEBPB	14.6707	14.4639	16.4047	10.364	8.89113	8.71925	31.8899	30.2331	22.1586	90.5798	183.006	85.5354
CSF2	0.383498	0	0	0	0	0	0.366727	0.681943	0.0754466	3.0373	1.98837	1.40818
CSF3	0.0349665	0.0338905	0	0.038288	0	0	0.0334374	0	0.103186	1.1539	2.26619	2.35391
CXCL1	0	0	0	0	0	0.0553588	2.15189	3.30749	3.94118	22.0968	23.4771	30.2303
CXCL10	0.0542555	0	0	0.118818	0	0	0.0518828	0	0	3.93895	3.51632	2.98834
CXCL6	0	0	0	0	0	0	1.57419	0.907679	1.99586	0	0	0
CXCL8	0	0.714816	0	0	0.186906	0.185969	5.99471	3.64294	6.34781	1882.54	1799.61	1750.11
FADD	11.3207	11.6382	10.9568	10.0411	7.11567	9.33955	15.0245	15.846	13.6332	5.12567	7.74351	5.48402
FOS	0.0306869	0.446139	0.0844234	0.268815	0.0622153	0.278565	0.410829	0.151578	0.301856	21.6711	25.0593	24.0385
FOSB	0.321319	0.311431	0.677723	0.387024	0.325724	0.291682	0.368721	0.666605	0.568926	25.8726	24.365	19.0745
FOSL1	8.10375	7.08181	8.9543	5.70959	7.17117	7.60418	12.4498	16.8316	17.2495	135.465	138.835	131.506
HSP90AA1	487.671	491.986	472.522	533.876	583.728	531.504	194.838	127.98	162.733	137.574	125.274	129.289
HSP90B1	350.234	349.808	340.152	361.711	392.308	355.71	146.644	109.175	128.534	1063.49	1065.64	1073.61
IKBKE	3.14009	3.33743	2.84687	2.46155	2.22458	2.62732	8.8377	7.70236	8.09054	6.94745	7.74727	4.91345
IKBKG	34.4224	36.0349	37.2229	37.4658	38.527	37.6387	41.1217	45.0348	39.961	108.932	110.095	117.667
IL17RE	0.645444	0.541548	0.574229	0.675107	0.576168	0.621862	0.755401	0.818455	0.758089	4.57783	5.49428	5.60082
IL1B	0.0345108	0	0.126591	0.113367	0.0349839	0	0.231011	0.306839	0.169735	47.8319	44.0621	43.7189
IL6	6.22147	8.05274	7.90803	4.22543	4.94961	5.83826	21.0865	25.7906	23.6272	366.696	365.956	370.145
JUN	35.7773	31.0972	36.536	28.2236	29.9849	30.5271	64.7344	69.7354	62.8469	251.317	250.996	249.048
LOC103235798	0.335269	0.232108	0.175689	0.629341	0.631179	0.144926	16.5342	18.5479	19.6462	5.37388	10.8645	4.98298
LOC119619364	31.3187	25.7724	26.691	30.9523	30.4224	29.3567	10.1968	6.72458	7.25648	10.1802	4.56373	5.33549
MAP3K7	13.9407	13.5762	13.0281	13.7355	14.6308	14.222	7.18707	4.79655	6.85648	7.11135	7.84529	8.79207
MAPK10	0.127882	0.123947	0.152455	0.154032	0.0777812	0.128985	0.0244579	0.0252669	0	1.60364	0.580165	1.40872
MAPK3	38.4145	30.6901	33.8341	32.931	33.1376	35.6448	48.3937	49.9944	47.0338	19.5925	14.4295	19.0324
MAPK6	13.9468	13.7223	13.3384	12.9982	15.3509	12.8959	7.90793	5.55062	7.13064	28.1799	30.3327	28.3553
MAPK7	7.708	6.49899	6.50824	7.10209	6.54317	6.69998	9.60318	11.6078	10.1557	6.204	3.85838	5.84859
MAPK9	12.8683	13.6146	14.264	13.4304	16.0038	15.6056	12.1614	11.9545	11.9436	6.06003	5.77317	6.12243
MMP13	0.121082	0.0586781	0.0370125	0.0220973	0.0409142	0	0.115787	0.199362	0.0992536	0.665953	0.13079	0.247004
MMP3	0.197293	0.0637404	0.0301542	0.108017	0.266664	0.0331658	1.13199	1.10446	0.905659	0.217022	0.42622	0.201235
MMP9	0.0815838	0.184504	0.124693	0.297778	0.22054	0.164575	0.832172	0.940294	0.77576	0	0	0
MUC5AC	0	0	0	0	0	0	0	0	0	0	0.0670874	0.0633492
NFKBIA	11.2981	10.0452	9.94636	8.77535	8.52102	10.0281	48.6036	49.6458	52.9596	151.72	156.6	143.818
PTGS2	0.0444538	0.0107714	0.0101915	0.0121691	0.0337975	0.0112093	0.0318823	0.0329369	0.0546595	1.17358	0.64824	0.816158
RELA	23.8866	20.3808	22.1864	23.3614	20.8105	21.2286	31.1165	34.1359	31.3473	18.9941	13.9267	16.7905
TAB3	3.15315	3.04032	2.77949	2.74785	2.3787	3.18035	1.57386	0.772712	1.1541	2.52741	3.43235	1.39616
TBK1	8.65639	9.57612	8.79645	7.66568	8.8298	9.98355	3.13216	2.77351	3.04486	9.62101	10.3807	13.6571
TNF	0	0	0	0	0	0	0	0.150739	0.0600372	0.604239	1.1867	0.373524
TNFAIP3	5.39001	4.99281	5.31676	4.14882	3.54852	3.92191	18.0781	20.0809	19.6133	473.818	470.498	458.583
TRADD	4.54456	5.37159	4.69272	5.1583	4.08251	5.32909	7.10171	6.58835	6.41473	3.04818	3.47215	4.07009
TRAF4	17.5948	16.6444	17.2367	15.4627	13.7884	14.7343	17.2911	22.3528	20.3091	43.4937	39.9746	35.9591
TRAF6	3.77041	3.63814	3.49604	3.66065	3.94951	3.67618	3.17287	2.76462	3.65937	7.52072	7.76527	7.23003
USP25	11.7884	12.2038	11.4934	10.8056	11.1714	10.5872	4.50691	3.34541	3.5829	7.37325	6.41073	5.69742
USP28	8.60375	8.43976	8.34288	9.0083	9.81522	9.94952	5.84128	3.96735	5.84242	3.51688	4.04311	2.46568

## Sheet: ko04060
group	MOCK	MOCK	MOCK	8h.RDV	8h.RDV	8h.RDV	8hpi.RDV	8hpi.RDV	8hpi.RDV	8hpi.DMSO	8hpi.DMSO	8hpi.DMSO
Gene_ID	MOCK1	MOCK2	MOCK3	8h.RDV-1	8h.RDV-2	8h.RDV-3	8hpi.RDV-1	8hpi.RDV-2	8hpi.RDV-3	8hpi.DMSO-1	8hpi.DMSO-2	8hpi.DMSO-3
ACKR4	0.914101	0.364812	0.369824	0.412148	0.163524	0.189821	0.179967	0.34528	0.0793384	0	0	0
ACVR1C	0.0264661	0.00513033	0.0145623	0.0521641	0.0160974	0.0427111	0.00506174	0.0156875	0.0156202	0.524029	0.205833	0.48591
ACVR2A	3.31104	4.20848	3.71554	3.1326	3.72446	3.85226	1.84697	2.00849	2.19987	5.07983	6.87063	5.4213
AMH	0.792921	0.568037	1.23298	1.01924	0.873688	1.14748	0.824181	0.953615	0.81388	8.41876	12.2888	9.07225
AMHR2	0.35444	0.515299	1.01574	0.412364	0.673687	0.513903	0.423675	0.547111	0.414022	2.77792	2.72785	2.16914
BMP2	0.668808	0.766085	0.50181	0.754528	0.780701	0.695019	0.755844	0.700758	0.717689	6.01927	4.33457	4.3411
BMP3	2.57863	2.41865	2.05005	1.8672	1.69698	2.06602	0.656237	0.760118	0.623898	0	0	0
BMP4	0.1767	0.13701	0.0972244	0.270878	0.0716489	0.106934	0.101383	0.209474	0	1.6327	3.43559	2.8116
BMP8B	0.281147	0.201409	0.33629	0.281082	0.334567	0.295901	0.420812	0.446806	0.336674	1.21015	1.42601	2.16944
BMPR1A	8.68272	8.34598	8.06582	7.8462	7.92887	8.29235	3.81331	3.06851	3.45871	4.87135	3.91985	3.45048
BMPR1B	0.481577	0.404059	0.382303	0.487969	0.495466	0.52923	0.309303	0.113612	0.325234	2.41939	1.07143	1.18768
BMPR2	32.2323	33.1024	30.7773	28.6697	32.3595	28.082	11.5609	8.25771	9.97367	4.4186	4.21319	3.23618
CCL2	0.0881381	0.170852	0.484957	0.0965101	0	0.266695	3.53992	3.30872	3.12114	41.3015	47.983	60.4124
CCL20	0	0	0	0	0	0	0.129574	0.334651	0.19993	0.894299	1.31727	0.829246
CCL25	2.60261	3.10608	2.29764	3.10503	3.1502	2.99727	3.43602	3.45374	3.62998	9.61411	5.66449	10.3411
CCL5	0.184721	0.358073	0.338793	0.876492	0.0624179	0.683154	0.824334	0.790772	0.787381	1.62554	0.798122	0
CCL7	0	0	0	0	0	0	0	0.325651	0.194553	3.91612	1.28184	1.61389
CCR10	0.379975	0.294626	0.278762	0.332855	0.0385185	0.153301	0.581374	0.450453	0.261638	1.75549	0.492527	1.16271
CCR7	0	0	0.0276918	0	0	0.0304575	0.0288764	0	0.0594073	0.1993	1.17424	1.10881
CD40	10.9963	10.9482	10.4372	14.5239	11.6675	12.7743	49.713	53.0058	49.8324	9.60143	11.3695	15.1875
CD70	7.24486	6.61154	8.71463	7.67547	6.53347	8.06657	13.3612	14.5003	13.8365	21.1136	20.733	28.215
CLCF1	6.98192	6.55913	7.3327	5.16793	6.20776	7.00281	7.27338	8.51582	7.02133	17.3768	13.2717	18.7385
CNTF	2.49974	2.47813	2.73199	2.46221	1.9439	1.87659	1.37531	0.778058	0.729811	1.35602	1.99737	1.95593
CNTFR	0.744585	0.444106	0.367669	0.355392	0.58061	0.211823	1.40579	1.05621	1.46484	1.38607	1.97977	1.86945		ko04060-Cytokine-cytokine receptor interaction
CSF1	10.9323	9.23001	8.2892	8.37017	7.73445	8.82991	56.736	52.5938	49.3019	21.0447	22.8795	19.0783
CSF1R	0.29274	0.346782	0.343025	0.391779	0.214322	0.377283	0.311042	0.562328	0.111983	2.36143	1.68645	2.48825
CSF2	0.383498	0	0	0	0	0	0.366727	0.681943	0.0754466	3.0373	1.98837	1.40818
CSF3	0.0349665	0.0338905	0	0.038288	0	0	0.0334374	0	0.103186	1.1539	2.26619	2.35391
CX3CR1	0	0	0	0	0	0	0	0	0	2.07334	2.63478	2.03561
CXCL1	0	0	0	0	0	0.0553588	2.15189	3.30749	3.94118	22.0968	23.4771	30.2303
CXCL10	0.0542555	0	0	0.118818	0	0	0.0518828	0	0	3.93895	3.51632	2.98834
CXCL11	0	0	0	0	0	0	0	0	0	0.271345	0.532908	0.503213
CXCL12	0.447015	0.639056	0.40993	0.391581	0.362515	0.338153	0.395406	0.386405	0.340777	0.0737574	0	0
CXCL14	44.9279	43.1277	45.095	36.7281	37.6205	37.9905	47.2006	47.7282	47.1906	20.9192	17.3511	15.066
CXCL16	0.081167	0	0	0	0	0	0.155235	0.441017	0.439126	0.267851	0	0
CXCL6	0	0	0	0	0	0	1.57419	0.907679	1.99586	0	0	0
CXCL8	0	0.714816	0	0	0.186906	0.185969	5.99471	3.64294	6.34781	1882.54	1799.61	1750.11
EDA2R	9.58352	10.0614	9.69511	7.99697	8.32476	8.45994	5.45901	4.00126	3.6704	36.6247	34.2076	36.5954
GDF11	2.18783	2.46749	1.7145	2.02541	1.87507	2.26688	3.4045	2.80976	3.20856	1.18143	1.67574	1.09549
GDF15	22.7911	19.5221	21.3291	20.5194	19.3517	22.0054	31.1456	39.9888	32.4977	727.166	719.109	731.254
GDF5	0	0	0	0	0	0	0	0.0253158	0	0.507393	0.498247	0
GHR	0.3252	0.210128	0.285795	0.385764	0.219772	0.136669	0.233234	0.160632	0.226587	1.07316	0.702544	1.24387
IFNAR1	18.4733	21.9556	19.4004	21.844	23.0725	21.0555	14.4311	11.0989	14.3359	8.03348	7.33019	8.70162
IFNAR2	10.4426	10.5363	10.653	11.1471	10.5158	11.1736	21.9136	19.5817	20.5576	10.6664	9.6684	10.4822
IFNGR2	11.6706	9.44036	11.5607	13.0994	13.7282	14.2494	31.3269	30.3982	34.5261	21.2352	20.4733	20.9435
IFNLR1	2.88272	2.57909	2.47835	2.21565	2.61316	2.3764	2.75666	3.08059	3.12192	1.00618	0.8084	0.932988
IL11	63.172	60.9646	67.7065	74.1985	74.8744	75.5345	121.31	135.704	136.934	676.822	692.609	691.9
IL11RA	2.6116	3.37498	2.55176	3.35331	2.78923	3.30835	4.38531	5.25214	4.43448	1.53898	3.02248	1.99784
IL12A	1.2584	1.26033	0.4616	0.688965	1.48826	1.0154	1.08303	1.11885	1.23784	12.4581	9.24315	14.8891
IL12RB2	0.109953	0.191825	0.0201663	0.0722383	0.133753	0.0221803	0.0210289	0.173796	0.108157	0.580552	0.997653	0.942062
IL13RA1	29.3815	27.5353	28.2683	27.383	29.5591	26.3858	18.8019	17.037	18.8352	5.86519	4.85955	6.11836
IL15	1.6995	2.2501	2.36323	2.49341	2.46597	1.94944	0.775413	0.954689	1.00523	0.733118	0.863885	0.815747
IL15RA	0.92189	0.536112	0.986312	0.538378	0.654171	1.11581	2.11578	2.39827	2.14616	2.23097	1.39412	1.5045
IL17RE	0.645444	0.541548	0.574229	0.675107	0.576168	0.621862	0.755401	0.818455	0.758089	4.57783	5.49428	5.60082
IL18	7.27447	9.49793	8.15955	5.72723	6.82571	7.45851	3.85187	2.73204	4.49445	1.98395	1.94819	0.735852
IL18R1	0.253722	0.737743	0.656961	0.294165	0.741344	0.662359	0.770697	0.663491	0.70469	1.87158	2.12803	3.19685
IL1A	1.67174	1.20427	1.86452	2.12737	2.24427	1.02537	4.06138	5.37856	5.55549	436.418	427.234	435.779
IL1B	0.0345108	0	0.126591	0.113367	0.0349839	0	0.231011	0.306839	0.169735	47.8319	44.0621	43.7189
IL1R2	0.493401	0.220716	0.174026	0.374032	0.26932	0.306251	0.762178	0.0749894	0.224004	5.00992	1.2299	2.78729
IL20RA	3.78483	4.59789	4.80578	4.65066	4.60059	4.56025	4.32353	3.63752	3.65562	1.4694	1.55391	0.838472
IL20RB	0.027988	0.0271267	0.0256661	0.122586	0.0851153	0.169377	0	0.0552987	0.110123	0.738884	0.725566	0.513852
IL23A	0.248141	0.180379	0.170667	0.0679279	0.220101	0.0938558	0.266951	0.52092	0.335621	3.07075	4.82464	6.26423
IL27RA	8.3899	8.90811	9.39503	11.1258	9.72298	9.9081	17.4772	18.4302	17.895	1.66955	2.32256	2.19314
IL6	6.22147	8.05274	7.90803	4.22543	4.94961	5.83826	21.0865	25.7906	23.6272	366.696	365.956	370.145
IL6ST	121.907	138.275	120.754	103.215	114.308	103.871	34.9374	18.0421	24.2971	51.6253	50.409	53.8604
IL7	1.73294	1.38321	1.04387	1.19062	1.72226	1.57653	10.1867	8.10671	8.08866	7.28856	5.28531	5.8226
INHBA	38.1208	39.1939	39.6378	38.9878	41.214	37.045	39.7234	35.3597	45.2266	568.151	552.522	552.518
INHBE	0.381875	0.308436	0.321012	0.348457	0.354852	0.224682	0.24345	0.345816	0.344334	1.89028	1.64996	1.16852
LEPR	1.74403	2.16485	1.79576	1.30663	1.55083	1.73851	0.702217	0.433251	0.682204	6.39479	6.08122	5.99204
LIF	16.3984	16.2694	16.1143	15.2281	14.457	15.4901	25.0944	26.165	25.9766	72.7134	69.824	71.0833
LIFR	1.62226	1.80423	1.57865	1.6869	1.46112	1.56563	0.742177	0.294008	0.361629	0.885824	0.756397	0.892812
LOC103215470	14.1856	15.3329	15.5715	17.2187	16.9729	16.0517	17.7549	18.8569	20.2669	116.602	113.272	124.787
LOC103231119	2.84758	2.39383	2.77122	1.71812	1.76732	2.3153	2.19511	2.89924	2.48666	0.575327	1.88319	0.355651
LOC103235798	0.335269	0.232108	0.175689	0.629341	0.631179	0.144926	16.5342	18.5479	19.6462	5.37388	10.8645	4.98298
LOC103241156	0	0	0	0	0	0	0	0	0	2.48464	0.848646	1.20204
LOC103241903	9.65185	10.915	9.91424	9.48786	11.2683	9.64158	6.07505	4.3716	5.46713	2.05491	2.40427	1.01353
LOC103242307	2.25333	1.31039	2.22138	1.91221	1.85594	1.73299	1.37368	1.7252	2.46588	5.9488	6.75432	7.5846
LOC103244324	0.111999	0.0542764	0.25677	0.183957	0.170303	0.225931	0.0535508	0.221288	0	3.69598	7.62166	2.39899
LOC119618912	5.27305	4.69688	4.81858	4.20846	4.21605	4.49455	5.06021	5.00748	5.05907	17.6462	19.2534	17.0443
LOC119624339	1.36253	2.03372	2.2241	2.11857	2.12706	1.924	1.38112	1.21144	0.991801	3.95679	4.4153	5.50344
NGF	19.1811	15.9216	17.1025	22.1141	17.485	19.2978	43.6611	55.5583	52.3735	242.349	264.596	272.62
RELT	1.04666	1.40896	0.959831	1.59178	1.61117	1.23164	2.03885	2.52755	2.47858	3.45398	2.88925	3.67721
TGFB1	101.961	94.1852	97.592	95.054	92.2502	91.7876	119.335	139.068	128.913	19.8841	13.7828	12.111
TGFB2	11.9288	13.1586	12.1067	9.11407	9.82575	9.67935	7.10008	5.86582	6.79834	17.3701	13.5901	12.8329
TGFB3	1.83964	1.76588	1.86546	1.39457	1.23727	1.33811	1.59004	1.25819	1.14839	0.233493	1.14642	0.974286
TGFBR2	24.3082	24.5797	24.311	23.7911	24.0585	23.1455	26.129	22.0463	24.2146	10.9239	9.90888	13.2196
TNF	0	0	0	0	0	0	0	0.150739	0.0600372	0.604239	1.1867	0.373524
TNFRSF10B	29.6395	30.7449	31.4115	31.6384	29.4947	32.0731	36.9443	36.3094	35.8176	172.552	177.295	179.014
TNFRSF11A	2.75717	2.73866	3.16503	2.86919	3.19142	3.20501	2.96384	2.69483	2.85639	1.41965	0.697031	1.13688
TNFRSF12A	127.609	140.306	153.129	155.995	151.765	159.089	219.708	248.753	228.263	370.732	353.354	375.508
TNFRSF13C	1.0517	1.01934	1.20557	1.1516	0.466429	0.198896	0.44	0.259745	0.323289	0	1.27803	0
TNFRSF14	4.84944	4.21187	5.94876	4.27565	4.7244	5.71707	10.9611	13.2835	12.2353	0.207833	0.204087	0.578145
TNFRSF18	0.770567	0.821539	0.763172	0.945013	0.999849	1.11919	3.56645	4.73493	3.50186	0.610289	1.0987	0.754527
TNFRSF19	6.12115	6.36213	5.46562	6.20284	5.90571	6.01149	9.49905	8.35452	8.46395	3.10085	2.69696	3.28604
TNFRSF1B	3.18212	2.999	2.27324	2.67586	2.22773	2.71307	5.14446	6.2004	4.54822	8.00629	9.68505	10.6517
TNFRSF25	1.07519	1.10724	0.985997	0.551871	0.374666	0.542235	0.514088	0.697059	0.297459	5.76573	4.79076	2.05628
TNFRSF6B	4.77099	3.86096	4.03537	3.49969	3.66252	4.90559	13.0669	14.5059	13.3501	2.14	3.60244	3.40171
TNFRSF9	2.03728	1.89715	2.36281	1.96835	2.20694	1.87355	3.41888	2.56512	2.86847	9.62316	8.80246	10.7567
TNFSF12	4.13698	4.71312	4.92525	4.76836	4.63514	4.02626	6.62815	7.34929	8.28158	0.239509	0.940769	1.33252
TNFSF13B	0	0.0232024	0.0878126	0.34077	0.145604	0.0965826	0.0686768	0.141897	0.0941922	1.42198	0.620601	1.61156
TNFSF15	0.102942	0.049887	0.0377608	0.022544	0.0730474	0.031149	0	0.0101696	0	0	0	0
TNFSF4	2.09799	2.05885	2.09229	1.9814	2.19322	2.11609	3.03445	2.62962	2.83762	5.10599	4.50406	6.98148

## Sheet: ko00230
group	MOCK	MOCK	MOCK	8h.RDV	8h.RDV	8h.RDV	8hpi.RDV	8hpi.RDV	8hpi.RDV	8hpi.DMSO	8hpi.DMSO	8hpi.DMSO
Gene_ID	MOCK1	MOCK2	MOCK3	8h.RDV-1	8h.RDV-2	8h.RDV-3	8hpi.RDV-1	8hpi.RDV-2	8hpi.RDV-3	8hpi.DMSO-1	8hpi.DMSO-2	8hpi.DMSO-3
ADA	1.91675	1.48621	1.7968	2.51858	1.72714	2.31994	2.85122	2.18811	3.22619	0.281123	0.276056	0
ADCY1	2.65268	2.76675	2.65608	3.05713	2.71728	2.94944	3.82832	3.43221	3.32161	0.873087	0.902473	0.766967
ADCY10	0.180222	0.291127	0.201998	0.120598	0.172544	0.272666	0.201065	0.0692384	0.0689416	1.45379	0.973357	0.980394
ADCY3	4.91423	4.82376	4.61001	4.36522	4.33349	4.74167	8.36768	7.28215	6.69601	2.23397	1.29997	1.38098
ADCY4	0.0308658	0.0598319	0.0141526	0.101393	0	0.015566	0.014758	0	0	0.203714	0.400085	0.0944478
ADCY5	0.356668	0.451321	0.408849	0.227819	0.391688	0.469667	0.445287	0.254477	0.360587	1.24239	0.577895	1.09139
ADCY6	21.1201	21.6047	22.1479	21.8883	18.6612	22.261	18.9623	17.5535	17.3011	11.4235	10.2449	9.98022
ADCY9	1.80986	2.17418	2.05711	1.805	1.96388	1.68835	3.14454	3.10585	3.36	1.06552	0.881111	1.14402
ADSL	25.8106	28.501	31.4782	35.0171	30.3078	32.0263	44.8038	44.4163	42.0295	59.4476	53.9611	62.5348
ADSS1	5.0085	5.64254	5.75396	5.61579	6.18253	5.53638	5.76151	6.64588	5.81748	1.40275	1.97636	2.48832
ADSS2	21.957	21.9249	20.4504	24.494	24.5094	21.9155	15.4794	11.9879	15.8553	9.21784	11.1291	11.3497
AK3	34.6129	37.9941	38.1298	34.7113	41.5587	39.9793	20.0081	18.9194	22.9928	16.3404	14.63	20.0538
AK4	7.92429	9.39956	8.65877	8.50308	9.27635	8.86491	8.61569	7.81097	8.53266	3.72742	5.37597	3.83431
AK5	0.399106	0.909036	0.402596	0.524419	0.303433	0.503186	0.496148	0.532273	0.667396	0.131705	0	0
AK6	2.76439	2.23276	2.72283	3.25119	2.80229	3.45948	1.56652	1.6689	1.86317	20.2722	15.9254	9.39876
AK9	0.0881772	0.0854637	0.094339	0.0482765	0.0148977	0.118584	0.0140535	0.00725918	0.00722806	0.19399	0.0952466	0
AMPD2	11.2293	11.4069	11.2602	10.5394	9.28598	11.1599	17.6773	19.1062	17.3726	29.9819	27.3038	28.2597
AMPD3	0.960785	1.20438	1.21001	1.15024	0.805139	1.05952	1.86204	1.49334	1.81457	2.53647	2.6568	3.21435
APRT	25.2352	35.4453	33.2275	34.725	35.7726	36.546	42.198	55.5921	49.3804	74.3695	58.1608	59.4623
CANT1	63.9721	61.6793	62.5964	65.088	64.202	67.8361	97.9549	105.31	95.1682	32.509	29.9525	31.0746
DCK	14.3979	13.7441	14.156	13.4906	15.8932	14.0348	11.5044	10.7632	10.9547	6.53703	4.54041	6.20936
ENPP1	6.05705	7.55167	5.92975	6.0383	6.73517	6.41432	4.14212	3.40046	3.16715	0.587027	0.979957	1.36081
ENPP4	7.46286	8.38552	8.85351	9.30104	9.78681	9.52102	3.38333	2.44808	2.73348	6.80681	6.96263	6.66232
ENTPD1	0.121964	0.0337745	0.063912	0.133549	0.158961	0.175738	0.0499845	0	0.0342776	0	0	0
ENTPD3	5.58146	5.17534	5.17386	4.69956	5.49458	4.81667	6.28154	5.29496	5.25244	1.59585	0.261182	0.739884
ENTPD5	2.67403	3.08599	2.57766	3.25489	3.07633	2.79746	2.80686	2.67854	2.3979	0.98504	0.967284	1.37008
ENTPD6	6.78598	7.11086	6.95077	7.50151	7.3223	7.7103	10.1288	10.7518	9.84542	4.917	4.72341	5.55049
GDA	0.238411	0.294095	0.327949	0.201726	0.296608	0.229538	0.217623	0.171292	0.181217	0.0715234	0	0
GMPR	3.43155	2.9653	3.07104	2.9879	3.4786	2.96075	3.9536	3.14496	4.43287	1.09148	0.267952	0.506042
GMPS	48.6088	48.9648	46.5996	45.0566	50.751	46.7339	36.2381	33.9088	38.4174	21.7682	20.3439	22.5512
GUCY1A2	0.107491	0.104184	0.133779	0.0756655	0.140098	0.0619536	0.0660798	0.0986057	0.120841	0.405396	0.44785	0.516872
GUCY1B1	4.99041	4.47503	5.38719	5.16325	6.01483	5.5487	4.03944	3.53254	3.63335	0.778032	1.91002	0.360718
GUCY2C	0.095217	0.0307623	0.0727648	0.0868846	0	0.0320128	0	0	0	0.628432	0.925657	0.582719
HDDC3	10.2597	7.95519	8.55876	8.76997	10.6017	11.9505	13.2924	13.8628	16.2125	5.24238	6.43486	6.0763
IMPDH1	4.86767	5.77098	5.34068	6.21046	5.7715	6.4001	8.51996	9.20966	8.40065	13.7686	11.1262	11.0381
IMPDH2	77.8506	76.9331	79.6907	86.2847	79.2959	88.0256	111.848	128.203	127.42	182.53	192.639	189.165
LOC103221530	2.27085	2.87157	2.81457	2.74881	2.80554	2.872	1.79831	1.27066	1.62296	5.32762	5.46155	4.66865
LOC103235650	20.13	22.9696	21.0396	20.04	22.2773	19.9313	15.6688	15.2318	18.6252	11.1392	11.3942	9.57575
LOC119618105	6.07862	7.42498	6.33794	6.10134	6.26747	6.24304	4.06099	2.6872	3.95208	3.25164	2.60839	3.10004
LOC119623333	2.07811	2.46175	1.83513	2.61262	2.65276	1.55262	3.09125	3.1935	2.72555	0.507983	0.997653	0.471031
NME4	42.314	35.676	42.7956	40.3051	39.8442	41.194	58.8895	63.8097	56.9244	19.435	15.7656	14.4954
NT5C	2.72796	3.74153	2.12404	1.91624	2.71319	2.54384	3.44541	3.76276	2.93655	1.01913	1.33434	0
NT5C2	34.8778	32.8745	35.1828	33.5545	32.8857	34.0112	23.2449	20.0566	21.9032	10.3537	8.68642	8.01598
NT5C3A	14.2527	15.5786	13.8812	14.4389	16.3464	14.0608	6.76495	5.78111	6.34474	16.8223	12.9793	12.5744
NT5C3B	35.2694	38.9142	37.6087	37.946	38.2058	41.6957	56.434	56.4775	54.5814	28.1499	26.3136	22.8395
NT5DC4	0	0	0	0	0.195625	0	0	0	0	0.212277	0.20845	0.39367
NT5M	3.26268	3.43898	2.43101	3.21534	2.52191	3.20856	4.79701	3.98871	4.1722	0.538343	0.26432	1.99673
NUDT16	8.75557	9.90224	8.9423	9.36208	9.28155	9.35508	8.9626	8.52132	8.55931	1.21431	2.73555	2.98053
NUDT9	12.281	12.9298	11.9458	13.7912	14.0005	12.4661	7.95434	6.35689	6.71559	20.7168	18.8176	21.611
PAPSS1	12.6664	13.8092	12.7571	13.667	15.2273	15.2188	15.024	13.2111	15.9839	7.21632	6.75919	7.30906
PDE10A	0.0384374	0.0347709	0.0563978	0.0673415	0.0129881	0.0465227	0.0294052	0.0126574	0.00756189	0.152212	0.0332152	0.156822
PDE1B	0.94353	0.884995	1.09552	0.874848	0.763631	0.828874	1.11328	1.30796	1.04787	0	0.246575	0.0931341
PDE1C	2.92745	2.51958	2.57721	2.58152	2.01005	1.95273	1.67966	1.26478	1.37454	0.927417	1.21427	0.81218
PDE3B	0.144804	0.280696	0.132791	0.211412	0.22834	0.162282	0.0615431	0.0635787	0.0633062	0.743329	0.834206	0.787723
PDE4A	2.59872	1.66867	2.08524	1.86148	1.74526	1.73651	2.55756	2.77052	2.80125	0.714649	1.12283	0.662664
PDE4B	0.623509	0.429068	0.44599	0.430123	0.480364	0.452799	0.596242	0.351099	0.619456	2.96291	2.26295	2.86186
PDE5A	1.33548	1.35459	1.31013	1.38582	1.4876	1.40182	0.616265	0.337501	0.404792	1.07615	1.25804	1.14042
PDE6B	0.0139763	0.0135462	0	0.0459116	0.0141679	0.0563874	0.0935556	0.0966502	0.013748	0	0.181162	0.0855335
PDE6C	0.516155	0.320173	0.492268	0.271288	0.606949	0.312365	0.138203	0.101982	0.162471	0.408795	0	0.631763
PDE7B	0.160028	0.290819	0.201784	0.208084	0.223056	0.373258	0.248674	0.296422	0.275475	1.65029	1.55572	1.16299
PDE8B	0.249169	0.253576	0.228498	0.245553	0.227327	0.163357	0.0714817	0.110769	0.122549	0.740031	0.242231	0.0762444
PGM1	30.8441	33.5747	32.8954	33.7165	34.399	33.2229	37.9332	40.9209	36.8564	19.0092	12.5575	13.7806
PPAT	9.48323	11.1191	10.2578	11.4468	10.581	10.8168	5.99496	4.3227	5.90063	8.92633	8.66231	11.5878
PRPS2	22.7452	24.8644	23.1652	22.5529	23.7211	23.7343	21.1491	18.0692	20.1053	6.22611	9.00099	7.21651
RRM1	60.3786	59.4738	59.9596	61.864	61.7583	61.7321	41.0952	30.9864	34.5159	18.6615	15.252	15.1545
RRM2B	6.93694	9.41024	8.87876	7.52184	9.58169	7.50143	4.07325	3.67364	3.7909	51.5849	51.5315	44.1913

## Sheet: ko00240
group	MOCK	MOCK	MOCK	8h.RDV	8h.RDV	8h.RDV	8hpi.RDV	8hpi.RDV	8hpi.RDV	8hpi.DMSO	8hpi.DMSO	8hpi.DMSO
Gene_ID	MOCK1	MOCK2	MOCK3	8h.RDV-1	8h.RDV-2	8h.RDV-3	8hpi.RDV-1	8hpi.RDV-2	8hpi.RDV-3	8hpi.DMSO-1	8hpi.DMSO-2	8hpi.DMSO-3
AK9	0.0881772	0.0854637	0.094339	0.0482765	0.0148977	0.118584	0.0140535	0.00725918	0.00722806	0.19399	0.0952466	0
CANT1	63.9721	61.6793	62.5964	65.088	64.202	67.8361	97.9549	105.31	95.1682	32.509	29.9525	31.0746
CTPS1	45.9383	50.55	51.8939	58.1839	54.2465	51.3014	62.0925	71.4191	70.4048	154.62	169.645	161.494
DCK	14.3979	13.7441	14.156	13.4906	15.8932	14.0348	11.5044	10.7632	10.9547	6.53703	4.54041	6.20936
DCTPP1	58.5408	68.7613	73.2976	66.894	68.9206	67.932	104.756	115.665	120.3	46.2878	38.6918	45.4038
DPYS	0	0	0.102751	0	0	0	0	0	0	0	0.36309	0.514287
ENPP1	6.05705	7.55167	5.92975	6.0383	6.73517	6.41432	4.14212	3.40046	3.16715	0.587027	0.979957	1.36081
ENTPD1	0.121964	0.0337745	0.063912	0.133549	0.158961	0.175738	0.0499845	0	0.0342776	0	0	0
ENTPD3	5.58146	5.17534	5.17386	4.69956	5.49458	4.81667	6.28154	5.29496	5.25244	1.59585	0.261182	0.739884
ENTPD5	2.67403	3.08599	2.57766	3.25489	3.07633	2.79746	2.80686	2.67854	2.3979	0.98504	0.967284	1.37008
ENTPD6	6.78598	7.11086	6.95077	7.50151	7.3223	7.7103	10.1288	10.7518	9.84542	4.917	4.72341	5.55049
LOC119623333	2.07811	2.46175	1.83513	2.61262	2.65276	1.55262	3.09125	3.1935	2.72555	0.507983	0.997653	0.471031
NME4	42.314	35.676	42.7956	40.3051	39.8442	41.194	58.8895	63.8097	56.9244	19.435	15.7656	14.4954
NT5C	2.72796	3.74153	2.12404	1.91624	2.71319	2.54384	3.44541	3.76276	2.93655	1.01913	1.33434	0
NT5C2	34.8778	32.8745	35.1828	33.5545	32.8857	34.0112	23.2449	20.0566	21.9032	10.3537	8.68642	8.01598
NT5C3A	14.2527	15.5786	13.8812	14.4389	16.3464	14.0608	6.76495	5.78111	6.34474	16.8223	12.9793	12.5744
NT5C3B	35.2694	38.9142	37.6087	37.946	38.2058	41.6957	56.434	56.4775	54.5814	28.1499	26.3136	22.8395
NT5DC4	0	0	0	0	0.195625	0	0	0	0	0.212277	0.20845	0.39367
NT5M	3.26268	3.43898	2.43101	3.21534	2.52191	3.20856	4.79701	3.98871	4.1722	0.538343	0.26432	1.99673
RRM1	60.3786	59.4738	59.9596	61.864	61.7583	61.7321	41.0952	30.9864	34.5159	18.6615	15.252	15.1545
RRM2B	6.93694	9.41024	8.87876	7.52184	9.58169	7.50143	4.07325	3.67364	3.7909	51.5849	51.5315	44.1913
TK1	91.8023	88.0179	90.5023	94.5164	97.5342	96.6292	140.318	151.601	150.058	52.8049	52.1204	54.7687
TYMS	114.573	119.91	114.182	118.317	120.174	112.755	124.579	116.25	122.673	58.5111	56.1681	57.9043
UPB1	0.0204485	0	0	0.0223908	0	0.0206249	0.254205	0.161608	0.402288	1.21464	1.32527	0.875998
UPP1	25.2126	25.4128	24.2674	25.592	24.5725	24.9047	35.3348	41.4782	41.9836	249.375	273.915	252.276
UPRT	6.82885	6.6187	6.60013	6.01924	7.26717	7.05924	5.25669	4.08692	6.6058	2.6182	3.12194	2.08092
